# Supplementary material for: Spatial and functional targeting of intratumoral Tregs reverses CD8+ T cell exhaustion and promotes cancer immunotherapy
Source: J Clin Invest. 2024 May 23;134(14):e180080. doi: 10.1172/JCI180080 (PMC11245154; doi:10.1172/JCI180080)
Supplement: Supplemental data set 1 [file jci-134-180080-s132.xlsx]

## Sheet: Ext Data_Tbl 1
FIGURE 1 B, C, D
MC38 primary challenge	Day	WT （Unit: mm2)										MC38 primary challenge	Day	KO （Unit: mm2)
	5	8.12	13.02	15.98	13.26	12.16	14.43	24.91	18.87	11.47			5	8.91	13.65	19.74	21.56	8.32	16.1	26.22	14.72	11.2
	7	21.45	22.4	30.36	27.93	15.21	18.9	36.85	26.79	15.91			7	22.95	21.12	29.68	30.09	15.96	33.92	30.16	31.2	18.45
	9	41.08	40.32	36.75	31.49	20.58	35.88	45.54	30.24	26.52			9	29.14	42.09	19.68	40.12	36.18	38.86	20.68	36.85	22.88
	11	29.9	39.52	29	44	27.56	59.76	53.25	41.48	37.82			11	33.15	30.8	12.87	29.64	44.4	22.54	11.16	56.28	16.38
	13	28.6	47.36	22.56	45.39	35.91	80.51	42.21	65.57	55.48			13	21.5	19.74	0	16.28	31.2	0	0	49.68	0
	15	46.98	72.09	45.54	50.56	55.2	89.1	46.61	85.5	43.55			15	16.28	0	0	0	18.9	0	0	23.65	0
	17	81.37	88.32	44.85	77.35	80.96	99.96	68.64	107.06	61.5			17	0	0	0	0	0	0	0	14.35	0
	19	103.24	126.26	56.16	101.85	101.97	96.03	89.61	133.38	64.68			19	0	0	0	0	0	0	0	0	0
	21	129.69	94.64	90.09	148.68	133.2	118.77	124.44	178.16	80.96			21	0	0	0	0	0	0	0	0	0
MC38 rechallenge	Day	WT （Unit: mm2)										MC38 rechallenge	Day	KO （Unit: mm2)
	5	13.86	23.97	32.94	15.84	23.92	27.73						5	16.45	20.7	13.12	19.74	9.8	16.1	26.52	12.48	10.56
	7	22.05	32.86	48.64	21.93	30.09	34.45						7	14.35	22.56	0	21.73	0	13.86	25.85	15.96	0
	9	26.52	39.05	51.75	38.08	25.3	42.78						9	8.14	20.09	0	18.62	0	11.78	20.21	7.75	0
	11	31.92	51.46	43.47	59.25	24.99	55.38						11	0	12.95	0	9.28	0	0	0	0	0
	13	38.43	49.58	45.56	88.27	35.38	72.16						13	0	0	0	0	0	0	0	0	0
	15	55.5	63.36	56.88	106.08	50.7	88.27						15	0	0	0	0	0	0	0	0	0
	17	76.36	102.96	92.12	133.38	75.44	119.78						17	0	0	0	0	0	0	0	0	0
	19	80.36	125.84	117.66	166.37	96.6	134.4						19	0	0	0	0	0	0	0	0	0
	21	96.9	147.84	130.98	191.52	116.39	156.09						21	0	0	0	0	0	0	0	0	0
MB49 primary challenge	Day	WT （Unit: mm2)										MB49 primary challenge	Day	KO （Unit: mm2)
	6	39.44	47.88	58.65	57.72	48.75	48.18	40.3	22.26	32.94			6	49.58	45.24	30.36	43.66	51.03	50.05	40.3	30.68	46.72
	8	59.94	59.63	71.61	67.94	76.5	58.22	61.62	30.38	50.7			8	65.45	61.2	42.92	65.7	66.3	64.68	48.24	37.8	52.26
	9	97.37	79.54	74.76	68.04	90.78	67.94	78.2	45	59.13			9	87.22	66.36	46.97	62.32	80.08	70.4	64.68	50.32	66.43
	10	91.52	64.24	85.26	80.1	101.85	68.53	89.1	53.72	69.3			10	83.72	74.76	35.2	62.16	70.55	54	63.99	60.75	77.08
	11	103.4	72.38	91.18	71.38	113.42	59.76	87.4	50.05	62.64			11	73.87	60.83	20.21	55.48	66.36	36.48	44.16	58.46	69.52
	13	108.64	99.51	106.05	116.63	114.48	70.4	100.94	59.76	57.4			13	65.52	39.53	0	49.64	54.27	17.94	35.34	41.54	40.6
	14	122.96	114.48	133.38	136.64	115.5	83.52	114.45	86.13	69.42			14	35.99	31.72	0	48.99	50.22	0	26.46	29.5	25.2
	15	140.22	133.38	157.5	151.13	128.82	100.88	139.15	98.94	83.42			15	19.35	28.8	0	27.54	30.09	0	15.96	16.83	18.72
	16	157.32	152.52	170.18	147.56	142.78	102.6	154.94	124.2	118.72			16	12.6	21.32	0	0	22.26	0	0	10.36	0
	18	174.84	161.13	192.72	167.5	145.18	125.19	170.24	133.28	147.5			18	0	0	0	0	0	0	0	0	0
MB49 rechallenge	Day	WT （Unit: mm2)										MB49 rechallenge	Day	KO （Unit: mm2)
	6	23.46	32.49	58.46	37.4	56.16	48.18						6	24.44	32.86	37.52	26.55	10.15	16.8	37.82	32.86	25.38
	8	35.2	44.16	63.14	52.54	70.52	58.22						8	24.38	38.35	21.12	31.8	13.12	24.64	42.88	26.4	28.5
	9	55.08	55.5	79.98	46.2	80.99	67.94						9	19.32	45.43	15.17	40.92	0	19.11	28.42	17.16	13.33
	10	63	48.28	81.88	43.07	82.45	68.53						10	0	27.84	0	31.35	0	0	21.42	0	0
	11	69.52	64.68	86.52	57.51	91.08	59.76						11	0	18.45	0	18.92	0	0	0	0	0
	13	81.78	71.34	116.28	68.53	114.13	70.4						13	0	0	0	0	0	0	0	0	0
	14	97.37	80.1	133.28	77.08	107.8	81.88						14	0	0	0	0	0	0	0	0	0
	15	116.15	96.96	167.5	99.96	126	100.88						15	0	0	0	0	0	0	0	0	0
	16	135.6	118.65	184.6	120.91	159.82	102.6						16	0	0	0	0	0	0	0	0	0
	18	156.09	135.42	208.08	136.64	194.54	125.19						18	0	0	0	0	0	0	0	0	0
B16-F10 primary challenge	Day	WT （Unit: mm2)										B16-F10 primary challenge	Day	KO （Unit: mm2)
	6	13.3	20.91	15.12	25.38	27.36	22.44	38.44	17.1	30.74	9.92		6	31.27	28.67	0	25.42	18.33	0	18	11.55	16.4	0
	7	21	27.26	30.87	31.72	32.4	27	60.68	15.12	36.58	14.06		7	38.35	34.32	11.47	27.36	24.48	0	19.68	15.12	16.38	0
	8	31.11	42.75	55.04	33	42.92	33.39	80.75	15.99	48.18	21.15		8	36.48	34.65	18.4	29.5	28.6	13.3	25.48	18.86	19.35	10.85
	9	51.46	64.02	71.25	42.34	52.08	48.75	98.7	24	67.86	30.68		9	30.16	33.63	21.93	27.26	31.32	14.04	25.52	26.46	28.56	18.9
	10	71.44	72.75	106.02	52.48	56.44	74.4	140.61	29.15	92.82	51.84		10	33.55	30.24	20.09	23.32	30.78	11.9	21.32	24.99	24.96	22.05
	11	116.62	99.36	117.81	57.62	58.4	67.5	142.38	50.56	99.75	64.97		11	21.12	39.69	13.44	17.86	26.01	15.21	20.16	30.24	33.55	25.44
	12	145.92	114.13	167.24	96.12	98.7	55.89	157.5	95.23	110.88	89.24		12	21.6	51.68	0	12.8	33.06	24.48	18.8	29.15	30.21	27.54
	13	171.25	137.16	193.88	114	128.4	99.64	163.84	89.76	123.05	123.12		13	21.62	61.5	0	0	40.3	26.52	17.6	30.25	29.58	26.46
	15	207.11	156.4	221.52	145.22	186.69	131.61	229.32	101.65	174.23	134.47		15	20.7	48.99	0	0	39.53	33.06	14.35	30.16	35.34	21.93
	16	228.01	181.44	236.91	145.41	184.71	168.74	287.79	116.28	184.6	155.76		16	23.03	30.78	0	0	34.77	31.92	15.21	30.78	27.04	21.62
	17	259.12	198.66	259.05	156.18	222.6	208.29		138.6	205.62	195.51		17	20.7	25.76	0	0	31.27	33.64	12.95	28.08	19.78	17.16
	18		235.47		175	250.12	245.66		160.93	227.65	221.92		18	17.64	25.65	0	0	30.8	26.01	0	23.03	23.03	11.52
B16-F10 rechallenge	Day	WT （Unit: mm2)										B16-F10 rechallenge	Day	KO （Unit: mm2)
	6	11.88	16.34	38.35	24.96	27.44	33.55	49.5	41.18				6	20.16	31.11	9.52	27.36	21.15	6.44	26.46	17.1	31.2	11.55
	7	15.96	27.44	53.13	19.74	39.68	31.85	66.3	47.2				7	23.4	30.82	0	29.15	18.86	0	31.35	19.74	33.63	0
	8	21.93	41.6	44.72	31.8	57	33.39	76.36	40.29				8	17.1	21.28	0	34.22	12.6	0	40.3	29.76	28.08	0
	9	20.58	55.5	63.24	56.8	74.62	47.4	94.34	53.95				9	10.73	0	0	28.05	0	0	36.85	26.68	19.78	0
	10	34.68	55.61	66.3	69.7	91.14	70.52	115.26	74.1				10	0	0	0	23	0	0	35.91	22.44	14.04	0
	11	47.45	84.55	90.24	71.38	101.92	63.91	135.16	92.92				11	0	0	0	14.82	0	0	27.44	15.91	0	0
	12	46.98	106.92	110.21	95.06	127.44	79.9	159.96	114.48				12	0	0	0	0	0	0	20.91	0	0	0
	13	70.08	131.04	132.24	97.65	136.8	103.4	166.32	115.26				13	0	0	0	0	0	0	16.28	0	0	0
	15	92.56	174.23	161.13	105.06	157.38	120.36	197.34	144.78				15	0	0	0	0	0	0	15.58	0	0	0
	16	113.12	188.34	194.04	133.92	179.4	146.25	235.6	183.6				16	0	0	0	0	0	0	12.48	0	0	0
	17	108.15	217.83	226.44	159.72	211.58	137.16	268.96	208.74				17	0	0	0	0	0	0	0	0	0	0
	18	123.17	251.12	265.53	207.27	246.33	158.67		244.92				18	0	0	0	0	0	0	0	0	0	0

## Sheet: Ext Data_Tbl 2
FIGURE S4B
Day	TdTomato+ WT (unit: mm2)						Day	TdTomato+ KO (unit: mm2)
6	17.2	21.73	23.03	28	17.1		6	21.28	31.98	29.15	31.9	14.7	11.22
7	28.6	33.15	24.96	41.48	26.01		7	34.77	24.38	32.45	24.99	17.76	21.56
9	38.43	34.98	34.22	42.34	29.64		9	29.68	42.16	26.52	43.8	22.05	32.33
11	40.02	46.86	44.53	36.04	47.25		11	30.74	24.48	38.28	51.68	29.68	26
13	68.73	78.96	58.5	56.98	58.48		13	21.62	11.78	26	32.49	31.27	0
15	87.36	95.2	64.97	71.89	71.89		15	9.8	0	10	19.74	23.5	0
16	101.85	96.76	105.56	91.8	87.36		16	0	0	0	0	17.2	0
18	136.8	130.95	143.51	113.12	115.64		18	0	0	0	0	0	0
20	149.86	157.29	158.7	166.05	138.03		20	0	0	0	0	0	0

## Sheet: Ext Data_Tbl 3
FIGURE 5
gene_id	KO_Treg1	KO_Treg2	KO_Treg3	KO_Treg4	WT_Treg1	WT_Treg2	WT_Treg3	WT_Treg4	log2FoldChange	pvalue	padj	gene_name	gene_chr	gene_start	gene_end	gene_strand	gene_length	gene_biotype	gene_description	tf_family	KO_Treg1_readcount	KO_Treg2_readcount	KO_Treg3_readcount	KO_Treg4_readcount	KO_Treg5_readcount	WT_Treg1_readcount	WT_Treg2_readcount	WT_Treg3_readcount	WT_Treg4_readcount	KO_Treg1_fpkm	KO_Treg2_fpkm	KO_Treg3_fpkm	KO_Treg4_fpkm	KO_Treg5_fpkm	WT_Treg1_fpkm	WT_Treg2_fpkm	WT_Treg3_fpkm	WT_Treg4_fpkm
ENSMUSG00000020048	175.869	200.315	198.781	113.909	4053.58	3266.4	2863.05	3319.11	-4.35496	4.11e-93	7.84e-89	Hsp90b1	10	86690209	86705509	-	4032	protein_coding	heat shock protein 90, beta (Grp94), member 1 [Source:MGI Symbol;Acc:MGI:98817]	-	187	163	211	171	110	3665	3350	2792	3504	2.12838	2.73033	3.10985	3.08604	1.76841	62.9311	50.7103	44.4482	51.5286
ENSMUSG00000079481	1116.71	1169.61	1134.56	1397.97	72.9976	87.7541	93.3156	132.613	3.63883	5.85e-78	5.58e-74	Nhsl2	X	101849385	102092055	+	16952	protein_coding	NHS-like 2 [Source:MGI Symbol;Acc:MGI:3645090]	-	1660	1035	1232	976	1350	66	90	91	140	4.49382	4.12352	4.31885	4.18943	5.16207	0.269547	0.324036	0.344572	0.489679
ENSMUSG00000027660	951.635	1002.52	985.769	994.113	2682.11	2957.31	2905.09	2942.11	-1.55561	1.03e-72	6.52e-69	Skil	3	31095058	31122577	+	9694	protein_coding	SKI-like [Source:MGI Symbol;Acc:MGI:106203]	-	1298	882	1056	848	960	2425	3033	2833	3106	6.1447	6.14489	6.4735	6.3653	6.41918	17.3189	19.0959	18.7587	18.9978
ENSMUSG00000015533	937.609	933.221	983.444	993.077	179.176	233.036	220.471	213.128	2.1935	1.53e-71	7.3e-68	Itga2	13	114833081	114932100	-	7133	protein_coding	integrin alpha 2 [Source:MGI Symbol;Acc:MGI:96600]	-	1356	869	983	846	959	162	239	215	225	8.72401	8.22804	8.18954	8.63027	8.71481	1.57237	2.04502	1.93475	1.87032
ENSMUSG00000026070	7080.08	6955.01	7065.46	7392.68	1717.66	1980.32	2011.92	1885.94	1.86405	4.39e-64	1.68e-60	Il18r1	1	40465552	40500854	+	4817	protein_coding	interleukin 18 receptor 1 [Source:MGI Symbol;Acc:MGI:105383]	-	8289	6562	7326	6078	7139	1553	2031	1962	1991	78.9686	92.0044	90.3792	91.8143	96.0665	22.3206	25.7339	26.1446	24.5075
ENSMUSG00000053702	616.081	641.768	598.669	560.224	86.2699	116.03	112.799	124.088	2.46878	4.88e-61	1.55e-57	Nebl	2	17343909	17731464	-	15235	protein_coding	nebulette [Source:MGI Symbol;Acc:MGI:1921353]	-	858	571	676	515	541	78	119	110	131	2.58448	2.53129	2.63683	2.45975	2.30179	0.354457	0.476734	0.463458	0.50984
ENSMUSG00000073678	2376.93	2456	2409.79	2504.96	543.058	584.052	629.624	557.921	2.01578	1.1e-57	3e-54	Pgap1	1	54472994	54557684	-	16611	protein_coding	post-GPI attachment to proteins 1 [Source:MGI Symbol;Acc:MGI:2443342]	-	2669	2203	2587	2073	2419	491	599	614	589	7.37364	8.9571	9.25505	9.08092	9.43956	2.04643	2.20091	2.37264	2.10244
ENSMUSG00000028063	972.135	1009.17	1075.28	1050.03	167.01	135.531	115.875	113.668	3.05432	1.61e-57	3.84e-54	Lmna	3	88480147	88509956	-	5838	protein_coding	lamin A [Source:MGI Symbol;Acc:MGI:96794]	-	1921	901	1063	925	1014	151	139	113	120	15.1005	10.4234	10.8205	11.5293	11.2586	1.79071	1.45319	1.24244	1.21877
ENSMUSG00000024910	113.29	122.467	141.821	109.767	622.692	717.633	674.743	874.298	-2.60343	9.1e-53	1.93e-49	Ctsw	19	5465240	5468498	-	1232	protein_coding	cathepsin W [Source:MGI Symbol;Acc:MGI:1338045]	-	148	105	129	122	106	563	736	658	923	5.5129	5.75609	6.22239	7.20569	5.57708	31.638	36.4619	34.2827	44.4217
ENSMUSG00000021573	407.844	386.39	430.112	299.269	17.6964	36.0767	22.5598	17.0502	4.08904	3.82e-52	7.28e-49	Tppp	13	74009407	74035753	+	5102	protein_coding	tubulin polymerization promoting protein [Source:MGI Symbol;Acc:MGI:1920198]	-	638	378	407	370	289	16	37	22	18	5.73864	5.0038	4.74059	5.27701	3.67171	0.217116	0.442622	0.276785	0.209188
ENSMUSG00000053199	36.6844	44.6199	40.6862	63.1676	524.256	509.949	458.374	394.997	-3.25175	1.12e-50	1.93e-47	Arhgap20	9	51765337	51853856	+	12685	protein_coding	Rho GTPase activating protein 20 [Source:MGI Symbol;Acc:MGI:2445175]	-	83	34	47	35	61	474	523	447	417	0.300273	0.181024	0.220184	0.200772	0.31171	2.58702	2.51642	2.26192	1.94917
ENSMUSG00000031565	299.949	266.77	256.905	236.102	14.3783	22.426	18.458	19.8919	3.71808	1.28e-45	2.03e-42	Fgfr1	8	25513654	25575718	+	9875	protein_coding	fibroblast growth factor receptor 1 [Source:MGI Symbol;Acc:MGI:95522]	-	251	278	281	221	228	13	23	18	21	1.16645	1.90133	1.69101	1.62848	1.49661	0.0911419	0.142155	0.117002	0.126092
ENSMUSG00000023008	645.213	648.413	645.167	612.001	1797.29	1766.78	1876.57	2056.45	-1.59706	1.53e-45	2.25e-42	Fmnl3	15	99317225	99370482	-	5021	protein_coding	formin-like 3 [Source:MGI Symbol;Acc:MGI:109569]	-	750	598	683	555	591	1625	1812	1830	2171	6.85488	8.04377	8.08367	8.04321	7.62972	22.4065	22.0262	23.3949	25.6374
ENSMUSG00000025348	785.477	767.083	802.1	942.336	95.1181	117.005	99.4683	131.666	2.78812	2.51e-40	3.42e-37	Itga7	10	128933818	128958282	+	8092	protein_coding	integrin alpha 7 [Source:MGI Symbol;Acc:MGI:102700]	-	733	728	808	690	910	86	120	97	139	4.15697	6.07609	5.93381	6.20468	7.28949	0.735791	0.905101	0.769441	1.01851
ENSMUSG00000027330	3966.23	3932.25	3977.95	3460.76	1588.25	1376.76	1403.84	1585.67	1.37971	2.27e-37	2.88e-34	Cdc25b	2	131186949	131198497	+	3728	protein_coding	cell division cycle 25B [Source:MGI Symbol;Acc:MGI:99701]	-	5496	3676	4142	3422	3342	1436	1412	1369	1674	67.655	66.596	66.0256	66.7929	58.1088	26.668	23.117	23.5715	26.6247
ENSMUSG00000110279	726.134	693.982	718.403	748.691	297.521	293.489	255.336	263.331	1.4014	2.26e-34	2.7e-31	Gm45552	7	45121917	45124144	+	778	antisense	predicted gene 45552 [Source:MGI Symbol;Acc:MGI:5791388]	-	1056	673	731	618	723	269	301	249	278	62.2893	58.4231	55.8362	57.801	60.2379	23.9378	23.6134	20.5437	21.187
ENSMUSG00000026069	2654.22	2604.1	2559.75	2711.03	1058.47	1162.25	1196.7	1272.14	1.17007	4.16e-34	4.67e-31	Il1rl1	1	40429570	40465415	+	6894	protein_coding	interleukin 1 receptor-like 1 [Source:MGI Symbol;Acc:MGI:98427]	-	3635	2460	2743	2202	2618	957	1192	1167	1343	24.197	24.0998	23.6446	23.2419	24.6156	9.61064	10.553	10.8657	11.5507
ENSMUSG00000033083	1223.53	1300.62	1236.86	1599.9	5756.86	4671.44	4909.84	4885.84	-1.84618	6.37e-33	6.75e-30	Tbc1d4	14	101442360	101609191	-	7676	protein_coding	TBC1 domain family, member 4 [Source:MGI Symbol;Acc:MGI:2429660]	-	2274	1134	1370	1064	1545	5205	4791	4788	5158	13.5952	9.97762	10.6063	10.0863	13.0468	46.9459	38.0946	40.0386	39.8429
ENSMUSG00000094910	813.529	816.45	797.45	518.803	151.525	125.781	107.672	159.135	2.45217	1.42e-32	1.42e-29	D430019H16Rik	12	105453856	105493095	+	5786	protein_coding	RIKEN cDNA D430019H16 gene [Source:MGI Symbol;Acc:MGI:2443127]	-	1058	754	860	686	501	137	129	105	168	8.39143	8.8012	8.83279	8.62724	5.61269	1.63928	1.36076	1.16485	1.72161
ENSMUSG00000071068	306.422	406.326	385.938	367.615	2594.73	1686.83	1654.04	1630.19	-2.32645	3.87e-32	3.69e-29	Treml2	17	48299498	48312533	+	4917	protein_coding	triggering receptor expressed on myeloid cells-like 2 [Source:MGI Symbol;Acc:MGI:2147038]	-	570	284	428	332	355	2346	1730	1613	1721	5.3199	3.90092	5.17275	4.9132	4.67993	33.0323	21.4742	21.0569	20.7532
ENSMUSG00000041782	138.106	137.657	138.333	149.117	612.738	485.573	485.036	447.095	-1.81595	8.25e-32	7.49e-29	Lad1	1	135818598	135833342	+	3400	protein_coding	ladinin [Source:MGI Symbol;Acc:MGI:109343]	-	213	128	145	119	144	554	498	473	472	2.87495	2.54261	2.53435	2.5468	2.74533	11.2809	8.93969	8.9298	8.23129
ENSMUSG00000028341	265.422	262.023	306.89	323.087	1035.24	889.241	832.662	889.454	-1.62402	1.31e-31	1.13e-28	Nr4a3	4	48045153	48086447	+	5987	protein_coding	nuclear receptor subfamily 4, group A, member 3 [Source:MGI Symbol;Acc:MGI:1352457]	NGFIB-like	437	246	276	264	312	936	912	812	939	3.34966	2.77507	2.73954	3.20864	3.37798	10.8238	9.29731	8.70576	9.29953
ENSMUSG00000020889	402.449	445.25	411.512	393.503	115.027	94.5794	84.0866	84.3039	2.23829	4.78e-31	3.96e-28	Nr1d1	11	98767932	98775333	-	3077	protein_coding	nuclear receptor subfamily 1, group D, member 1 [Source:MGI Symbol;Acc:MGI:2444210]	THR-like	778	373	469	354	380	104	97	82	89	11.6033	8.1871	9.05781	8.37148	8.00511	2.34001	1.92405	1.71059	1.71501
ENSMUSG00000023903	357.133	392.086	363.851	406.965	51.9831	68.2532	58.4504	87.1456	2.64103	5.96e-31	4.74e-28	Mmp25	17	23628311	23645277	-	5303	protein_coding	matrix metallopeptidase 25 [Source:MGI Symbol;Acc:MGI:2443938]	-	758	331	413	313	393	47	70	57	92	6.55959	4.21556	4.62814	4.29486	4.80377	0.613604	0.805653	0.689943	1.02866
ENSMUSG00000032528	881.503	824.994	943.921	983.758	332.913	312.015	274.82	291.748	1.64834	1.02e-30	7.79e-28	Vipr1	9	121642716	121672954	+	5800	protein_coding	vasoactive intestinal peptide receptor 1 [Source:MGI Symbol;Acc:MGI:109272]	-	1513	817	869	812	950	301	320	268	308	11.9713	9.51356	8.90368	10.1872	10.6171	3.59294	3.36739	2.96597	3.14867
ENSMUSG00000004105	93.8688	97.7841	98.8094	67.3097	682.417	443.646	560.919	570.235	-2.53171	4.04e-30	2.96e-27	Angptl2	2	33216069	33247717	+	6286	protein_coding	angiopoietin-like 2 [Source:MGI Symbol;Acc:MGI:1347002]	-	175	87	103	85	65	617	455	547	602	1.27759	0.934746	0.973735	0.983945	0.670271	6.79552	4.41783	5.58564	5.67841
ENSMUSG00000106847	2439.51	2568.97	2553.93	2640.61	1318.38	1106.68	1143.37	1147.1	1.11502	1.17e-29	8.24e-27	Peg13	15	72805600	72810324	-	4725	sense_intronic	paternally expressed 13 [Source:MGI Symbol;Acc:MGI:2663476]	-	3492	2261	2706	2197	2550	1192	1135	1115	1211	33.9157	32.3182	34.0333	33.8341	34.9824	17.4657	14.6611	15.1472	15.1966
ENSMUSG00000000142	2607.83	2656.31	2385.38	2449.04	846.109	848.29	860.349	847.775	1.49857	1.68e-29	1.14e-26	Axin2	11	108920349	108950783	+	5506	protein_coding	axin 2 [Source:MGI Symbol;Acc:MGI:1270862]	-	2622	2417	2798	2052	2365	765	870	839	895	21.8537	29.6476	30.1988	27.1186	27.8424	9.61915	9.64395	9.78105	9.6381
ENSMUSG00000032238	4177.7	4041.43	4148.83	5629.16	1162.43	1390.41	1386.4	1362.12	1.73087	1.73e-29	1.14e-26	Rora	9	68653786	69388246	+	13071	protein_coding	RAR-related orphan receptor alpha [Source:MGI Symbol;Acc:MGI:104661]	THR-like	5459	3872	4257	3569	5436	1051	1426	1352	1438	19.1661	20.0067	19.3541	19.8685	26.9577	5.5668	6.65859	6.63938	6.52311
ENSMUSG00000026770	3829.2	3898.07	3871	4059.29	11575.7	10381.3	10361.1	9186.28	-1.35368	5.19e-29	3.3e-26	Il2ra	2	11642807	11693193	+	5711	protein_coding	interleukin 2 receptor, alpha chain [Source:MGI Symbol;Acc:MGI:96549]	-	6328	3549	4106	3330	3920	10466	10647	10104	9698	50.8491	41.9704	42.7253	42.4286	44.4924	126.876	113.785	113.564	100.687
ENSMUSG00000096141	137.027	191.771	180.182	235.066	1667.88	1258.78	1290.01	1068.48	-2.68112	9.95e-29	6.12e-26	Dnah7a	1	53397006	53706784	-	12767	protein_coding	dynein, axonemal, heavy chain 7A [Source:MGI Symbol;Acc:MGI:2685838]	-	387	127	202	155	227	1508	1291	1258	1128	1.39108	0.671837	0.940244	0.883424	1.15252	8.17757	6.17176	6.32487	5.23872
ENSMUSG00000056529	180.185	237.34	197.619	147.046	26.5446	19.5009	23.5853	29.3643	3.0712	1.06e-28	6.29e-26	Ptafr	4	132564067	132582683	+	3637	protein_coding	platelet-activating factor receptor [Source:MGI Symbol;Acc:MGI:106066]	-	376	167	250	170	142	24	20	23	31	4.74431	3.10114	4.08484	3.4012	2.53079	0.456856	0.335628	0.405924	0.505386
ENSMUSG00000038843	475.818	481.326	521.946	446.315	188.024	164.783	172.275	173.344	1.43437	1.81e-28	1.04e-25	Gcnt1	19	17326141	17356667	-	5571	protein_coding	glucosaminyl (N-acetyl) transferase 1, core 2 [Source:MGI Symbol;Acc:MGI:95676]	-	593	441	507	449	431	170	169	168	183	4.88484	5.34631	5.4082	5.86462	5.01482	2.11265	1.85151	1.93569	1.9477
ENSMUSG00000027978	284.843	302.846	275.504	197.787	38.7109	17.5508	15.3817	34.1005	3.4271	2.74e-28	1.54e-25	Prss12	3	123446913	123506597	+	2602	protein_coding	protease, serine 12 neurotrypsin (motopsin) [Source:MGI Symbol;Acc:MGI:1100881]	-	486	264	319	237	191	35	18	15	36	8.57152	6.85244	7.28553	6.62777	4.75814	0.931263	0.422218	0.370036	0.820351
ENSMUSG00000041058	1645.4	1578.79	1657.67	1854.64	738.824	816.113	752.677	803.255	1.11706	8.52e-28	4.64e-25	Wwp1	4	19608303	19708993	-	6453	protein_coding	WW domain containing E3 ubiquitin protein ligase 1 [Source:MGI Symbol;Acc:MGI:1861728]	-	2319	1525	1663	1426	1791	668	837	734	848	16.4918	15.9609	15.3147	16.0799	17.9906	7.16682	7.91654	7.3012	7.79182
ENSMUSG00000079110	291.317	264.872	295.266	267.168	768.687	703.983	778.313	705.69	-1.4655	1.21e-27	6.4e-25	Capn3	2	120456019	120504913	+	5023	protein_coding	calpain 3 [Source:MGI Symbol;Acc:MGI:107437]	-	304	270	279	254	258	695	722	759	745	2.77741	3.63036	3.3008	3.67957	3.32942	9.57929	8.77295	9.69925	8.79423
ENSMUSG00000032392	679.739	618.983	671.904	532.265	246.643	229.136	210.216	215.022	1.49684	5.75e-27	2.96e-24	Parp16	9	65195353	65239224	+	3886	protein_coding	poly (ADP-ribose) polymerase family, member 16 [Source:MGI Symbol;Acc:MGI:2446133]	-	919	630	652	578	514	223	235	205	227	10.8528	10.9493	9.97063	10.8231	8.57377	3.97296	3.69094	3.38619	3.4636
ENSMUSG00000041515	247.08	224.049	230.168	183.29	879.289	764.436	777.288	837.356	-1.78419	7.68e-27	3.85e-24	Irf8	8	120736358	120756694	+	7055	protein_coding	interferon regulatory factor 8 [Source:MGI Symbol;Acc:MGI:96395]	IRF	403	229	236	198	177	795	784	758	884	2.62142	2.19224	1.98789	2.04218	1.62625	7.80157	6.78252	6.89655	7.42951
ENSMUSG00000049103	2556.04	2407.58	2413.27	2644.75	463.424	696.182	640.904	659.276	2.16886	2.74e-26	1.34e-23	Ccr2	9	124101950	124113557	+	6760	protein_coding	chemokine (C-C motif) receptor 2 [Source:MGI Symbol;Acc:MGI:106185]	-	5191	2369	2536	2076	2554	419	714	625	696	35.2398	23.6683	22.2936	22.3464	24.4898	4.2912	6.44649	5.93462	6.10474
ENSMUSG00000042581	125.158	143.353	97.647	118.051	5.53012	7.80036	12.3054	11.3668	3.60867	5.72e-26	2.73e-23	Thsd7b	1	129273302	130219278	+	12171	protein_coding	thrombospondin, type I, domain containing 7B [Source:MGI Symbol;Acc:MGI:2443925]	-	115	116	151	84	114	5	8	12	12	0.433611	0.643696	0.737274	0.502203	0.607142	0.0284417	0.0401177	0.063287	0.0584601
ENSMUSG00000040276	986.162	983.537	991.582	1049	2204.31	1861.36	2019.1	2117.07	-1.02638	1.65e-25	7.66e-23	Pacsin1	17	27655509	27711482	+	6525	protein_coding	protein kinase C and casein kinase substrate in neurons 1 [Source:MGI Symbol;Acc:MGI:1345181]	-	1394	914	1036	853	1013	1993	1909	1969	2235	9.80418	9.46051	9.43533	9.5125	10.0633	21.1465	17.8565	19.3698	20.3096
ENSMUSG00000052584	164.001	169.935	187.157	224.711	45.347	36.0767	47.1705	43.5728	2.17168	2.68e-25	1.22e-22	Serp2	14	76532814	76556889	-	1388	protein_coding	stress-associated endoplasmic reticulum protein family member 2 [Source:MGI Symbol;Acc:MGI:1919911]	-	302	152	179	161	217	41	37	46	46	9.98496	7.3961	7.66375	8.4404	10.134	2.04506	1.62699	2.1273	1.96505
ENSMUSG00000040451	1255.9	1198.09	1169.44	1319.27	497.711	528.475	524.003	451.831	1.36929	4.91e-25	2.18e-22	Sgms1	19	32122727	32389714	-	10299	protein_coding	sphingomyelin synthase 1 [Source:MGI Symbol;Acc:MGI:2444110]	-	2071	1164	1262	1006	1274	450	542	511	477	9.22813	7.6332	7.28186	7.1077	8.01836	3.02503	3.212	3.18482	2.74617
ENSMUSG00000030029	1634.61	1545.56	1643.72	1807.01	3471.81	3297.6	3576.76	3548.34	-1.10939	3.73e-24	1.61e-21	Lrig1	6	94604529	94700158	-	5585	protein_coding	leucine-rich repeats and immunoglobulin-like domains 1 [Source:MGI Symbol;Acc:MGI:107935]	-	1940	1515	1628	1414	1745	3139	3382	3488	3746	15.9407	18.3205	17.3224	18.4227	20.2527	38.9117	36.9592	40.0879	39.7694
ENSMUSG00000037606	1490.03	1540.81	1472.84	1598.87	623.798	650.355	671.667	675.379	1.16817	4.86e-24	2.06e-21	Osbpl5	7	143688762	143756985	-	4915	protein_coding	oxysterol binding protein-like 5 [Source:MGI Symbol;Acc:MGI:1930265]	-	1725	1381	1623	1267	1544	564	667	655	713	16.1063	18.9766	19.6233	18.7577	20.3627	7.94451	8.28274	8.55416	8.60143
ENSMUSG00000020689	4036.36	3947.44	4001.2	3758.99	1772.96	1449.89	1236.69	1376.33	1.48607	5.69e-24	2.36e-21	Itgb3	11	104608000	104670476	+	5901	protein_coding	integrin beta 3 [Source:MGI Symbol;Acc:MGI:96612]	-	6391	3741	4158	3442	3630	1603	1487	1206	1453	49.7018	42.8165	41.8733	42.4435	39.8742	18.807	15.38	13.1184	14.5997
ENSMUSG00000021846	30.2106	37.0251	24.4117	32.1016	197.978	168.683	159.97	130.718	-2.32956	9.03e-24	3.66e-21	Peli2	14	48120823	48281575	+	9089	protein_coding	pellino 2 [Source:MGI Symbol;Acc:MGI:1891445]	-	52	28	39	21	31	179	173	156	138	0.262552	0.208061	0.254992	0.168124	0.221084	1.36348	1.16172	1.10171	0.900259
ENSMUSG00000024402	285.922	302.846	303.403	276.488	779.747	1290.96	1170.03	1081.74	-1.96913	2.02e-23	8.01e-21	Lta	17	35203165	35205351	-	1383	protein_coding	lymphotoxin A [Source:MGI Symbol;Acc:MGI:104797]	-	291	265	319	261	267	705	1324	1141	1142	9.65605	12.9411	13.7071	13.7323	12.5141	35.2922	58.4302	52.957	48.9608
ENSMUSG00000021733	4517.57	4593.95	4540.58	5413.77	1562.81	1986.17	1952.45	1939.94	1.32456	3.22e-23	1.25e-20	Slc4a7	14	14702279	14799940	+	15205	protein_coding	solute carrier family 4, sodium bicarbonate cotransporter, member 7 [Source:MGI Symbol;Acc:MGI:2443878]	-	5777	4187	4839	3906	5228	1413	2037	1904	2048	17.4359	18.598	18.9124	18.6927	22.2875	6.4338	8.17667	8.03786	7.98635
ENSMUSG00000038319	125.158	94.936	113.921	105.625	308.581	318.84	299.43	323.954	-1.57677	6.54e-23	2.49e-20	Kcnh2	5	24319589	24351604	-	4845	protein_coding	potassium voltage-gated channel, subfamily H (eag-related), member 2 [Source:MGI Symbol;Acc:MGI:1341722]	-	119	116	100	98	102	279	327	292	342	1.12715	1.61701	1.22655	1.47183	1.36464	3.98678	4.11932	3.86855	4.1854
ENSMUSG00000036158	55.0265	66.4552	66.2604	86.9849	290.884	246.687	248.158	235.862	-1.84579	6.86e-23	2.57e-20	Prickle1	15	93499114	93595891	-	4345	protein_coding	prickle planar cell polarity protein 1 [Source:MGI Symbol;Acc:MGI:1916034]	-	108	51	70	57	84	263	253	242	249	1.14068	0.792737	0.957384	0.954578	1.25314	4.19061	3.55388	3.57508	3.39793
ENSMUSG00000000531	320.449	327.529	325.49	400.752	124.981	129.681	129.206	115.563	1.44834	8.43e-23	3.09e-20	Grasp	15	101224188	101232756	+	2033	protein_coding	GRP1 (general receptor for phosphoinositides 1)-associated scaffold protein [Source:MGI Symbol;Acc:MGI:1860303]	-	449	297	345	280	387	113	133	126	122	10.1353	9.86661	10.0846	10.0218	12.3391	3.84816	3.99288	3.97826	3.55817
ENSMUSG00000023830	2234.51	2253.78	2288.89	2391.05	6806.47	5217.47	5268.74	4922.78	-1.27929	2.47e-22	8.87e-20	Igf2r	17	12682406	12769664	-	9308	protein_coding	insulin-like growth factor 2 receptor [Source:MGI Symbol;Acc:MGI:96435]	-	3099	2071	2374	1969	2309	6154	5351	5138	5197	15.279	15.027	15.1566	15.3927	16.0797	45.7734	35.0873	35.4321	33.1056
ENSMUSG00000045573	288.08	263.922	252.255	236.102	1716.55	1379.69	1646.87	1705.97	-2.38764	3.78e-22	1.33e-19	Penk	4	4133531	4138819	-	1634	protein_coding	preproenkephalin [Source:MGI Symbol;Acc:MGI:104629]	-	678	267	278	217	228	1552	1415	1606	1801	19.0417	11.0359	10.1105	9.66349	9.0447	65.7584	52.8538	63.0889	65.3531
ENSMUSG00000030283	427.265	409.174	446.386	463.919	1756.37	1322.16	1221.31	1212.46	-1.60245	5.22e-22	1.81e-19	St8sia1	6	142821545	142964452	-	9341	protein_coding	ST8 alpha-N-acetyl-neuraminide alpha-2,8-sialyltransferase 1 [Source:MGI Symbol;Acc:MGI:106011]	-	710	396	431	384	448	1588	1356	1191	1280	3.48814	2.86319	2.74196	2.99133	3.10882	11.7698	8.86009	8.18423	8.12496
ENSMUSG00000068246	16.1843	15.1898	8.13725	5.17767	419.183	148.207	135.359	187.553	-4.31595	5.35e-22	1.82e-19	Apol9b	15	77729039	77736382	+	1821	protein_coding	apolipoprotein L 9b [Source:MGI Symbol;Acc:MGI:1919148]	-	15	15	16	7	5	379	152	132	198	0.378016	0.556327	0.522141	0.279714	0.17798	14.4092	5.09455	4.6529	6.44703
ENSMUSG00000024300	2708.17	2774.03	2630.66	2833.22	780.853	988.696	1051.08	1238.04	1.4475	4.68e-21	1.57e-18	Myo1f	17	33555719	33607764	+	4914	protein_coding	myosin IF [Source:MGI Symbol;Acc:MGI:107711]	-	3948	2510	2922	2263	2736	706	1014	1025	1307	36.8698	34.4975	35.3365	33.5101	36.0905	9.94675	12.5943	13.389	15.7705
ENSMUSG00000022686	741.24	771.83	770.714	960.976	245.537	320.79	290.201	336.268	1.44534	6.46e-21	2.12e-18	B3gnt5	16	19760208	19772753	+	5197	protein_coding	UDP-GlcNAc:betaGal beta-1,3-N-acetylglucosaminyltransferase 5 [Source:MGI Symbol;Acc:MGI:2137302]	-	1117	687	813	663	928	222	329	283	355	9.86346	8.92797	9.29642	9.28298	11.5746	2.95741	3.8638	3.49537	4.05024
ENSMUSG00000023079	60.4213	58.8603	60.4481	52.8123	194.66	312.015	317.888	255.753	-2.35241	7.42e-21	2.4e-18	Gtf2ird1	5	134357656	134456716	-	7594	protein_coding	general transcription factor II I repeat domain-containing 1 [Source:MGI Symbol;Acc:MGI:1861942]	GTF2I	46	56	62	52	51	176	320	310	270	0.277982	0.498042	0.485176	0.498264	0.435322	1.60455	2.57188	2.6203	2.10813
ENSMUSG00000025151	210.396	209.809	208.081	178.112	70.7856	55.5776	60.5013	47.3617	1.86605	1.25e-20	3.99e-18	Maged1	X	94535474	94542143	-	4351	protein_coding	melanoma antigen, family D, 1 [Source:MGI Symbol;Acc:MGI:1930187]	-	349	195	221	179	172	64	57	59	50	3.68099	3.02687	3.01843	2.99358	2.56242	1.01836	0.799572	0.870408	0.681374
ENSMUSG00000090877	9.71056	18.0378	15.112	14.4975	459	186.234	228.674	817.464	-4.53199	1.57e-20	4.89e-18	Hspa1b	17	34956436	34959238	-	2803	protein_coding	heat shock protein 1B [Source:MGI Symbol;Acc:MGI:99517]	-	45	9	19	13	14	415	191	223	863	0.736747	0.216854	0.402818	0.337479	0.323755	10.2503	4.15893	5.10671	18.2554
ENSMUSG00000036959	886.898	918.031	968.332	726.945	370.518	321.765	291.227	263.331	1.47471	1.6e-20	4.91e-18	Bcorl1	X	48341358	48408049	+	8516	protein_coding	BCL6 co-repressor-like 1 [Source:MGI Symbol;Acc:MGI:2443910]	-	1131	822	967	833	702	335	330	284	278	6.09475	6.51906	6.7479	7.11764	5.34334	2.72346	2.3651	2.14063	1.93559
ENSMUSG00000020279	2562.51	2553.78	2517.9	2672.71	470.06	733.234	718.838	824.094	1.83204	1.96e-20	5.92e-18	Il9r	11	32187541	32200279	-	4947	protein_coding	interleukin 9 receptor [Source:MGI Symbol;Acc:MGI:96564]	-	2621	2375	2690	2166	2581	425	752	701	870	24.3139	32.4243	32.3138	31.8598	33.8187	5.94783	9.27786	9.09569	10.4275
ENSMUSG00000042331	20.5001	25.6327	19.7619	35.2082	119.451	108.23	126.13	131.666	-2.3719	4.57e-20	1.36e-17	Specc1	11	61956763	62223013	+	14840	protein_coding	sperm antigen with calponin homology and coiled-coil domains 1 [Source:MGI Symbol;Acc:MGI:2442356]	-	23	19	27	17	34	108	111	123	139	0.0711251	0.0864706	0.10812	0.0833569	0.14851	0.50385	0.456521	0.532024	0.555374
ENSMUSG00000025780	356.054	420.567	403.375	517.767	1727.61	1426.49	1394.61	1051.43	-1.73659	5.48e-20	1.61e-17	Itih5	2	10153571	10256529	+	7900	protein_coding	inter-alpha (globulin) inhibitor H5 [Source:MGI Symbol;Acc:MGI:1925751]	-	549	330	443	347	500	1562	1463	1360	1110	3.18914	2.82121	3.33238	3.19616	4.10255	13.6888	11.3029	11.0502	8.33107
ENSMUSG00000015950	70.1318	79.7463	43.0112	84.9138	254.386	258.387	261.489	309.746	-2.02587	1.76e-19	5.07e-17	Ncf1	5	134220053	134229625	-	3663	protein_coding	neutrophil cytosolic factor 1 [Source:MGI Symbol;Acc:MGI:97283]	-	75	65	84	37	82	230	265	255	327	0.939622	1.19846	1.36276	0.735007	1.45107	4.34713	4.41551	4.46851	5.29317
ENSMUSG00000087242	24.8159	20.8859	22.0868	24.8528	102.86	131.631	137.41	95.6707	-2.49544	3.2e-19	9.09e-17	C78197	11	68192193	68196153	-	3417	antisense	expressed sequence C78197 [Source:MGI Symbol;Acc:MGI:2144636]	-	17	23	22	19	24	93	135	134	101	0.228314	0.454602	0.382609	0.404608	0.455279	1.8843	2.41135	2.51721	1.75259
ENSMUSG00000038400	175.869	191.771	189.482	190.538	929.061	613.304	628.598	653.592	-1.80392	3.5e-19	9.82e-17	Pmepa1	2	173224458	173276533	-	4913	protein_coding	prostate transmembrane protein, androgen induced 1 [Source:MGI Symbol;Acc:MGI:1929600]	-	356	163	202	163	184	840	629	613	690	3.32531	2.24073	2.44333	2.41417	2.42763	11.8371	7.81404	8.00891	8.32735
ENSMUSG00000043924	92.7898	110.126	95.322	106.66	395.957	270.088	356.855	407.311	-1.73582	6.99e-19	1.93e-16	Ncmap	4	135369576	135398227	-	2227	protein_coding	noncompact myelin associated protein [Source:MGI Symbol;Acc:MGI:2444888]	-	177	86	116	82	103	358	277	348	430	3.64739	2.60812	3.09539	2.67929	2.99798	11.1295	7.59157	10.0304	11.4486
ENSMUSG00000031785	15.1053	7.59488	19.7619	18.6396	150.419	89.7042	88.1883	123.141	-2.87603	9.8e-19	2.67e-16	Adgrg1	8	94974751	95014217	+	5421	protein_coding	adhesion G protein-coupled receptor G1 [Source:MGI Symbol;Acc:MGI:1340051]	-	22	14	8	17	18	136	92	86	130	0.18624	0.17442	0.0876978	0.22819	0.215231	1.73689	1.03581	1.01831	1.4219
ENSMUSG00000028602	97.1056	87.3411	83.6974	80.7717	430.244	356.867	411.204	344.794	-1.9543	1.15e-18	3.08e-16	Tnfrsf8	4	145267137	145315164	-	3459	protein_coding	tumor necrosis factor receptor superfamily, member 8 [Source:MGI Symbol;Acc:MGI:99908]	-	199	90	92	72	78	389	366	401	364	2.64017	1.75728	1.58058	1.51464	1.46169	7.78593	6.45806	7.44138	6.23958
ENSMUSG00000040714	92.7898	74.0501	77.8851	83.8783	216.781	199.884	238.929	248.176	-1.44398	1.44e-18	3.82e-16	Klc3	7	19394437	19404104	-	2647	protein_coding	kinesin light chain 3 [Source:MGI Symbol;Acc:MGI:1277971]	-	118	86	78	67	81	196	205	233	262	2.04577	2.19429	1.75113	1.84182	1.98355	5.12642	4.72685	5.65017	5.86884
ENSMUSG00000076431	9.71056	20.8859	18.5994	30.0305	160.374	122.856	143.562	111.774	-2.64686	1.56e-18	4.08e-16	Sox4	13	28948919	28953713	-	4795	protein_coding	SRY (sex determining region Y)-box 4 [Source:MGI Symbol;Acc:MGI:98366]	HMG	37	9	22	16	29	145	126	140	118	0.354113	0.126766	0.272654	0.242805	0.392031	2.09359	1.60381	1.87413	1.45914
ENSMUSG00000036295	233.054	283.859	195.294	186.396	72.9976	46.8022	55.3741	53.9924	2.06194	1.74e-18	4.49e-16	Lrrn3	12	41451668	41486431	-	3865	protein_coding	leucine rich repeat protein 3, neuronal [Source:MGI Symbol;Acc:MGI:106036]	-	399	216	299	168	180	66	48	54	57	4.73753	3.77445	4.59727	3.16291	3.0188	1.18224	0.75799	0.896817	0.87444
ENSMUSG00000071716	154.29	145.252	126.709	180.183	419.183	479.722	467.603	581.602	-1.78216	1.81e-18	4.6e-16	Apol7e	15	77698857	77719285	+	2414	protein_coding	apolipoprotein L 7e [Source:MGI Symbol;Acc:MGI:3704456]	-	141	143	153	109	174	379	492	456	614	2.68047	4.00081	3.76645	3.28561	4.67222	10.8696	12.4394	12.1252	15.0812
ENSMUSG00000039911	63.6581	43.6706	55.7983	36.2437	283.142	206.71	164.071	215.97	-2.13204	3.73e-18	9.36e-16	Spsb1	4	149896283	149955043	-	4396	protein_coding	splA/ryanodine receptor domain and SOCS box containing 1 [Source:MGI Symbol;Acc:MGI:1921896]	-	67	59	46	48	35	256	212	160	228	0.699433	0.906449	0.621839	0.794529	0.516086	4.03175	2.9434	2.33626	3.07526
ENSMUSG00000043102	66.895	65.5059	77.8851	81.8072	3.31807	5.85027	11.2799	9.47235	3.1939	4.21e-18	1.04e-15	Qrfp	2	31806166	31810580	-	2927	protein_coding	pyroglutamylated RFamide peptide [Source:MGI Symbol;Acc:MGI:3630329]	-	74	62	69	67	79	3	6	11	10	1.16021	1.4306	1.40089	1.66563	1.74951	0.0709594	0.125112	0.241229	0.202573
ENSMUSG00000032327	17.2632	21.8353	36.0364	19.6752	196.872	135.531	106.646	125.035	-2.60074	4.25e-18	1.04e-15	Stra6	9	58063788	58153996	+	5829	protein_coding	stimulated by retinoic acid gene 6 [Source:MGI Symbol;Acc:MGI:107742]	-	30	16	23	31	19	178	139	104	132	0.236187	0.185385	0.234483	0.386985	0.211286	2.11416	1.45543	1.14525	1.34272
ENSMUSG00000042262	101.421	111.075	75.5601	114.944	497.711	356.867	377.364	364.685	-1.86865	4.73e-18	1.14e-15	Ccr8	9	120092114	120094906	+	1175	protein_coding	chemokine (C-C motif) receptor 8 [Source:MGI Symbol;Acc:MGI:1201402]	-	192	94	117	65	111	450	366	368	385	7.49881	5.40305	5.91733	4.02533	6.12346	26.5147	19.0114	20.1034	19.428
ENSMUSG00000032348	51.7897	51.2655	54.6358	51.7767	503.241	275.938	309.685	262.384	-2.48593	5.1e-18	1.22e-15	Gsta4	9	78182774	78209349	+	1266	protein_coding	glutathione S-transferase, alpha 4 [Source:MGI Symbol;Acc:MGI:1309515]	-	123	48	54	47	50	455	283	302	277	4.45862	2.56069	2.53477	2.70141	2.56005	24.8822	13.6435	15.312	12.9733
ENSMUSG00000039765	15.1053	19.9366	13.9496	15.533	68.5735	96.5295	77.9339	79.5677	-2.31712	6.31e-18	1.48e-15	Cc2d2a	5	43662346	43740972	+	6809	protein_coding	coiled-coil and C2 domain containing 2A [Source:MGI Symbol;Acc:MGI:1924487]	-	22	14	21	12	15	62	99	76	84	0.148275	0.138865	0.18328	0.12824	0.142797	0.630406	0.887409	0.716457	0.731477
ENSMUSG00000027778	4451.75	4725.92	4750.99	5081.37	9902.24	9978.62	9516.14	9141.76	-1.0852	1.04e-17	2.42e-15	Ift80	3	68892499	69004570	-	12428	protein_coding	intraflagellar transport 80 [Source:MGI Symbol;Acc:MGI:1915509]	-	5045	4126	4978	4087	4907	8953	10234	9280	9651	18.629	22.4221	23.803	23.9293	25.5933	49.8746	50.2592	47.9299	46.0443
ENSMUSG00000030352	8.63161	7.59488	9.29971	7.24874	129.405	78.9787	64.6031	73.8843	-3.16402	1.44e-17	3.31e-15	Tspan9	6	127961396	128143594	-	4975	protein_coding	tetraspanin 9 [Source:MGI Symbol;Acc:MGI:1924558]	-	20	8	8	8	7	117	81	63	78	0.184487	0.108604	0.0955597	0.11701	0.0912045	1.62819	0.993719	0.812844	0.929622
ENSMUSG00000020902	30.2106	24.6834	30.2241	47.6346	120.557	158.932	157.919	125.982	-2.1463	1.9e-17	4.31e-15	Ntn1	11	68209364	68400823	-	6277	protein_coding	netrin 1 [Source:MGI Symbol;Acc:MGI:105088]	-	37	28	26	26	46	109	163	154	133	0.270507	0.301269	0.24615	0.301403	0.475026	1.20223	1.58492	1.57481	1.25633
ENSMUSG00000026475	137.027	159.493	185.994	258.884	583.981	575.277	789.593	671.59	-1.85097	3.51e-17	7.88e-15	Rgs16	1	153740349	153745468	+	2339	protein_coding	regulator of G-protein signaling 16 [Source:MGI Symbol;Acc:MGI:108407]	-	228	127	168	160	250	528	590	770	709	4.47336	3.6671	4.26832	4.97756	6.92821	15.6284	15.3955	21.131	17.973
ENSMUSG00000032420	2426.56	2519.6	2530.68	2525.67	4888.63	4316.53	4527.34	5119.8	-0.961142	3.83e-17	8.48e-15	Nt5e	9	88327197	88372092	+	8602	protein_coding	5' nucleotidase, ecto [Source:MGI Symbol;Acc:MGI:99782]	-	2871	2249	2654	2177	2439	4420	4427	4415	5405	15.3166	17.6579	18.3349	18.4156	18.3791	35.5741	31.411	32.9451	37.2564
ENSMUSG00000080893	76.6056	83.5437	67.4229	73.5229	7.74217	0.975045	3.07634	4.73617	4.63034	1.82e-16	3.98e-14	Gm15920	5	130188395	130188796	+	402	processed_pseudogene	predicted gene 15920 [Source:MGI Symbol;Acc:MGI:3801934]	-	276	71	88	58	71	7	1	3	5	31.5074	11.9284	13.0087	10.4985	11.4484	1.20555	0.151826	0.479021	0.737477
ENSMUSG00000023902	119.764	107.278	97.647	94.2336	32.0747	11.7005	15.3817	12.3141	2.64655	2.19e-16	4.74e-14	Zscan10	17	23600856	23611019	+	2856	protein_coding	zinc finger and SCAN domain containing 10 [Source:MGI Symbol;Acc:MGI:3040700]	zf-C2H2	182	111	113	84	91	29	12	15	13	2.92444	2.62491	2.35125	2.14017	2.06535	0.702994	0.256445	0.337126	0.269892
ENSMUSG00000022324	73.3687	78.7969	75.5601	103.553	319.641	264.237	311.736	244.387	-1.67425	2.38e-16	5.11e-14	Matn2	15	34306677	34436273	+	6263	protein_coding	matrilin 2 [Source:MGI Symbol;Acc:MGI:109613]	-	154	68	83	65	100	289	271	304	258	1.12841	0.733289	0.787542	0.755192	1.03497	3.19468	2.64094	3.11567	2.44254
ENSMUSG00000003534	621.476	618.983	599.831	577.828	242.219	236.936	226.624	285.118	1.39597	2.57e-16	5.45e-14	Ddr1	17	35681567	35704621	-	4774	protein_coding	discoidin domain receptor family, member 1 [Source:MGI Symbol;Acc:MGI:99216]	-	1145	576	652	516	558	219	243	221	301	11.0066	8.14871	8.11602	7.86491	7.57641	3.17595	3.10667	2.97146	3.73843
ENSMUSG00000055446	9.71056	12.3417	4.64986	12.4264	64.1494	76.0535	83.0611	70.0954	-3.14687	2.68e-16	5.61e-14	A630091E08Rik	7	98543320	98562990	-	828	lincRNA	RIKEN cDNA A630091E08 gene [Source:MGI Symbol;Acc:MGI:2442837]	-	4	9	13	4	12	58	78	81	74	0.221696	0.73411	0.93302	0.351525	0.939426	4.84964	5.74958	6.27935	5.29915
ENSMUSG00000035172	82.0003	65.5059	90.6722	56.9544	13.2723	11.7005	16.4071	7.57788	2.61382	3.57e-16	7.4e-14	Plekhh3	11	101162679	101171351	-	3582	protein_coding	pleckstrin homology domain containing, family H (with MyTH4 domain) member 3 [Source:MGI Symbol;Acc:MGI:2384950]	-	106	76	69	78	55	12	12	16	8	1.35803	1.43297	1.14473	1.58451	0.995287	0.231936	0.204469	0.286717	0.132425
ENSMUSG00000037972	42.0791	41.7719	37.1988	24.8528	184.706	146.257	156.893	133.56	-1.96577	4.44e-16	9.1e-14	Snn	16	11060945	11074985	+	2967	protein_coding	stannin [Source:MGI Symbol;Acc:MGI:1276549]	-	70	39	44	32	24	167	150	153	141	1.0827	0.887761	0.881278	0.7848	0.524331	3.89682	3.08564	3.31004	2.81777
ENSMUSG00000073102	6.47371	9.4936	11.6246	16.5685	68.5735	76.0535	75.883	66.3064	-2.53237	4.95e-16	1e-13	Drc1	5	30281388	30366695	+	2683	protein_coding	dynein regulatory complex subunit 1 [Source:MGI Symbol;Acc:MGI:2685906]	-	23	6	10	10	16	62	78	74	70	0.393402	0.151036	0.221492	0.27121	0.386555	1.59986	1.77438	1.7704	1.54697
ENSMUSG00000055053	1415.58	1399.36	1317.07	1416.61	721.128	794.662	791.644	837.356	0.852333	5.66e-16	1.14e-13	Nfic	10	81396186	81455635	-	6630	protein_coding	nuclear factor I/C [Source:MGI Symbol;Acc:MGI:109591]	CTF/NFI	2111	1312	1474	1133	1368	652	815	772	884	14.6118	13.365	13.2118	12.4349	13.3747	6.80841	7.50267	7.47418	7.90576
ENSMUSG00000030523	26.9738	15.1898	20.9243	43.4924	183.6	160.883	149.715	157.241	-2.79819	6.64e-16	1.32e-13	Trpm1	7	64153835	64269775	+	14746	protein_coding	transient receptor potential cation channel, subfamily M, member 1 [Source:MGI Symbol;Acc:MGI:1330305]	-	16	25	16	18	42	166	165	146	166	0.0497937	0.114502	0.0644798	0.0888228	0.184623	0.779373	0.682938	0.635533	0.66748
ENSMUSG00000049532	169.395	181.328	192.969	172.934	488.863	368.567	420.433	370.369	-1.19016	1.62e-15	3.19e-13	Sall2	14	52311172	52328762	-	5433	protein_coding	spalt like transcription factor 2 [Source:MGI Symbol;Acc:MGI:1354373]	zf-C2H2	253	157	191	166	167	442	378	410	391	2.13703	1.95168	2.08916	2.22328	1.99245	5.63241	4.24643	4.844	4.26719
ENSMUSG00000091971	0	0.94936	2.32493	2.07107	78.5277	34.1266	54.3486	136.402	-6.01519	1.65e-15	3.22e-13	Hspa1a	17	34969190	34972156	-	2967	protein_coding	heat shock protein 1A [Source:MGI Symbol;Acc:MGI:96244]	-	1	0	1	2	2	71	35	53	144	0.0154672	0	0.0200291	0.04905	0.0436942	1.65673	0.719983	1.14662	2.87773
ENSMUSG00000025089	89.553	81.645	80.21	64.2031	12.1663	6.82532	4.10178	7.57788	3.75901	1.68e-15	3.23e-13	Gfra1	19	58235604	58455909	-	5476	protein_coding	glial cell line derived neurotrophic factor family receptor alpha 1 [Source:MGI Symbol;Acc:MGI:1100842]	-	271	83	86	69	62	11	7	4	8	2.27109	1.02368	0.933282	0.916879	0.733905	0.139072	0.0780201	0.0468874	0.0866226
ENSMUSG00000019813	138.106	142.404	144.146	143.939	264.34	303.239	317.888	296.485	-1.06602	1.86e-15	3.55e-13	Cep57l1	10	41718840	41809871	-	5851	protein_coding	centrosomal protein 57-like 1 [Source:MGI Symbol;Acc:MGI:1915511]	-	188	128	150	124	139	239	311	310	313	1.47454	1.4775	1.52349	1.54212	1.53991	2.828	3.24416	3.40088	3.1719
ENSMUSG00000035064	127.316	140.505	141.821	138.762	314.111	287.638	305.583	274.698	-1.07546	2.34e-15	4.41e-13	Eef2k	7	120842831	120907450	+	7408	protein_coding	eukaryotic elongation factor-2 kinase [Source:MGI Symbol;Acc:MGI:1195261]	-	206	118	148	122	134	284	295	298	290	1.27613	1.0758	1.18724	1.19835	1.17251	2.65417	2.43048	2.58211	2.32114
ENSMUSG00000021676	3817.33	3752.82	3693.15	3818.02	1535.16	1665.38	1518.69	1438.85	1.20292	2.49e-15	4.66e-13	Iqgap2	13	95627177	95891922	-	5771	protein_coding	IQ motif containing GTPase activating protein 2 [Source:MGI Symbol;Acc:MGI:2449975]	-	3604	3538	3953	3177	3687	1388	1708	1481	1519	28.6591	41.4053	40.7056	40.0583	41.4127	16.6514	18.0638	16.4727	15.6067
ENSMUSG00000044177	293.475	342.719	367.339	275.452	120.557	61.4279	70.7558	60.623	2.17334	3.23e-15	5.98e-13	Wfikkn2	11	94235956	94246005	-	3827	protein_coding	WAP, follistatin/kazal, immunoglobulin, kunitz and netrin domain containing 2 [Source:MGI Symbol;Acc:MGI:2669209]	-	657	272	361	316	266	109	63	69	64	7.87836	4.8002	5.60566	6.00835	4.50541	1.97188	1.00474	1.15731	0.991576
ENSMUSG00000034792	977.53	991.132	967.17	1113.2	400.381	311.04	310.71	339.11	1.76701	3.81e-15	6.98e-13	Gna15	10	81502306	81524225	-	2135	protein_coding	guanine nucleotide binding protein, alpha 15 [Source:MGI Symbol;Acc:MGI:95770]	-	2370	906	1044	832	1075	362	319	303	358	50.9424	28.6602	29.059	28.3564	32.6379	11.7388	9.11937	9.10971	9.94237
ENSMUSG00000031932	807.056	873.411	826.512	712.448	3975.05	2458.09	2423.13	2205.16	-1.70173	4.3e-15	7.8e-13	Gpr83	9	14860210	14870789	+	5095	protein_coding	G protein-coupled receptor 83 [Source:MGI Symbol;Acc:MGI:95712]	-	1404	748	920	711	688	3594	2521	2363	2328	12.646	9.91531	10.7305	10.1543	8.75298	48.8366	30.1995	29.77	27.0921
ENSMUSG00000025812	69.0529	50.3161	49.9859	65.2387	9.95422	3.90018	4.10178	10.4196	3.20333	5.45e-15	9.81e-13	Pard3	8	127063893	127612286	+	14506	protein_coding	par-3 family cell polarity regulator [Source:MGI Symbol;Acc:MGI:2135608]	-	123	64	53	43	63	9	4	4	11	0.389122	0.297976	0.217123	0.215699	0.281517	0.0429543	0.01683	0.0176999	0.0449624
ENSMUSG00000024206	249.238	274.365	244.117	246.457	44.241	67.2781	65.6285	88.0929	1.83956	7.34e-15	1.31e-12	Rfx2	17	56775897	56831013	-	7311	protein_coding	regulatory factor X, 2 (influences HLA class II expression) [Source:MGI Symbol;Acc:MGI:106583]	RFX	242	231	289	210	238	40	69	64	93	1.51903	2.13395	2.34909	2.09011	2.11014	0.378787	0.576029	0.561905	0.754242
ENSMUSG00000057335	1406.95	1375.62	1328.7	1175.33	614.95	672.781	617.318	640.331	1.00052	7.53e-15	1.33e-12	Cep170	1	176733653	176814067	-	18049	protein_coding	centrosomal protein 170 [Source:MGI Symbol;Acc:MGI:1918348]	-	1477	1304	1449	1143	1135	556	690	602	676	3.7554	4.87948	4.77082	4.60807	4.07619	2.13272	2.33328	2.14093	2.22074
ENSMUSG00000000125	21.579	20.8859	29.0616	23.8173	160.374	111.155	130.232	120.299	-2.20927	8.13e-15	1.42e-12	Wnt3	11	103774150	103817957	+	3076	protein_coding	wingless-type MMTV integration site family, member 3 [Source:MGI Symbol;Acc:MGI:98955]	-	60	20	22	25	23	145	114	127	127	0.895146	0.439129	0.425025	0.591398	0.484678	3.26357	2.26199	2.65019	2.44806
ENSMUSG00000105504	844.819	860.12	850.924	862.6	1766.32	1379.69	1547.4	1536.42	-0.860612	8.3e-15	1.44e-12	Gbp5	3	142493978	142522344	+	6637	protein_coding	guanylate binding protein 5 [Source:MGI Symbol;Acc:MGI:2429943]	-	1185	783	906	732	833	1597	1415	1509	1622	8.19361	7.96781	8.11212	8.02538	8.13551	16.6588	13.0124	14.5941	14.4905
ENSMUSG00000015970	48.5528	53.1642	51.1484	68.3453	130.511	213.535	234.827	220.706	-1.92734	8.72e-15	1.5e-12	Chdh	14	30009023	30040527	+	6217	protein_coding	choline dehydrogenase [Source:MGI Symbol;Acc:MGI:1860776]	-	58	45	56	44	66	118	219	229	233	0.42813	0.488855	0.535285	0.514989	0.688136	1.31405	2.14998	2.36436	2.22218
ENSMUSG00000039976	25.8948	35.1263	48.8235	51.7767	142.677	138.456	154.842	131.666	-1.78624	9.91e-15	1.69e-12	Tbc1d16	11	119143045	119228499	-	7119	protein_coding	TBC1 domain family, member 16 [Source:MGI Symbol;Acc:MGI:2652878]	-	60	24	37	42	50	129	142	151	139	0.386777	0.227689	0.308859	0.429296	0.455263	1.25453	1.21742	1.3615	1.15771
ENSMUSG00000040264	42.0791	57.911	59.2857	60.061	171.434	149.182	151.766	161.03	-1.63353	1.11e-14	1.87e-12	Gbp2b	3	142594847	142619179	+	2823	protein_coding	guanylate binding protein 2b [Source:MGI Symbol;Acc:MGI:95666]	-	51	39	61	51	58	155	153	148	170	0.829064	0.933045	1.28409	1.31458	1.33177	3.8013	3.3079	3.3652	3.57061
ENSMUSG00000029093	94.9477	89.2399	80.21	128.406	554.118	368.567	312.761	282.276	-1.96639	1.25e-14	2.09e-12	Sorcs2	5	36017180	36398139	-	8802	protein_coding	sortilin-related VPS10 domain containing receptor 2 [Source:MGI Symbol;Acc:MGI:1932289]	-	126	88	94	69	124	501	378	305	298	0.656928	0.675228	0.634636	0.570419	0.91317	3.94065	2.62109	2.22422	2.00743
ENSMUSG00000038179	33.4475	42.7212	45.3361	63.1676	130.511	153.082	154.842	151.558	-1.73201	1.31e-14	2.17e-12	Slamf7	1	171632403	171653035	-	4577	protein_coding	SLAM family member 7 [Source:MGI Symbol;Acc:MGI:1922595]	-	52	31	45	39	61	118	157	151	160	0.521376	0.457435	0.584265	0.620026	0.863894	1.7849	2.09358	2.11766	2.07273
ENSMUSG00000021356	645.213	618.034	599.831	738.336	1250.91	1123.25	1163.88	1282.56	-0.890079	1.38e-14	2.26e-12	Irf4	13	30749226	30766976	+	4903	protein_coding	interferon regulatory factor 4 [Source:MGI Symbol;Acc:MGI:1096873]	IRF	886	598	651	516	713	1131	1152	1135	1354	8.29279	8.23736	7.89037	7.65798	9.42625	15.9703	14.3404	14.8591	16.3743
ENSMUSG00000034903	435.896	403.478	398.725	435.96	204.615	214.51	235.853	231.125	0.934462	1.39e-14	2.26e-12	Cobll1	2	65088339	65239403	-	8342	protein_coding	Cobl-like 1 [Source:MGI Symbol;Acc:MGI:2442894]	-	604	404	425	343	421	185	220	230	244	3.32273	3.27085	3.02759	2.99192	3.27132	1.53537	1.60962	1.76977	1.7343
ENSMUSG00000059713	736.924	663.603	675.391	689.666	1765.22	1568.85	1455.11	1386.75	-1.08765	1.81e-14	2.92e-12	Rcan3	4	135412308	135433853	-	5111	protein_coding	regulator of calcineurin 3 [Source:MGI Symbol;Acc:MGI:1858220]	-	1178	683	699	581	666	1596	1609	1419	1464	10.5771	9.02534	8.12736	8.27174	8.44656	21.6192	19.2142	17.8212	16.984
ENSMUSG00000070407	326.922	382.592	387.1	290.985	163.692	121.881	112.799	109.879	1.52079	1.95e-14	3.12e-12	Hs3st3b1	11	63885792	63922290	-	4911	protein_coding	heparan sulfate (glucosamine) 3-O-sulfotransferase 3B1 [Source:MGI Symbol;Acc:MGI:1333853]	-	588	303	403	333	281	148	125	110	116	5.4946	4.16698	4.87655	4.93402	3.70892	2.08643	1.5535	1.43775	1.40053
ENSMUSG00000025809	24739.3	25132.4	24744.2	27989.5	11438.5	8054.85	8249.71	7870.58	1.70365	2.09e-14	3.32e-12	Itgb1	8	128685654	128733200	+	4081	protein_coding	integrin beta 1 (fibronectin receptor beta) [Source:MGI Symbol;Acc:MGI:96610]	-	57823	22929	26473	21286	27029	10342	8261	8045	8309	650.224	379.461	385.491	379.537	429.314	175.448	123.549	126.537	120.722
ENSMUSG00000042613	6080.97	6158.5	6142.46	6460.7	3852.28	4153.69	4165.36	3967.02	0.607457	2.42e-14	3.81e-12	Pbxip1	3	89436706	89450952	+	4674	protein_coding	pre B cell leukemia transcription factor interacting protein 1 [Source:MGI Symbol;Acc:MGI:2441670]	-	8041	5636	6487	5284	6239	3483	4260	4062	4188	78.9497	81.4388	82.4771	82.2622	86.5242	51.5913	55.6279	55.7842	53.1279
ENSMUSG00000025321	379.791	427.212	370.826	425.605	703.432	858.04	913.672	951.024	-1.14258	2.89e-14	4.51e-12	Itgb8	12	119158022	119238802	-	11060	protein_coding	integrin beta 8 [Source:MGI Symbol;Acc:MGI:1338035]	-	461	352	450	319	411	636	880	891	1004	1.91282	2.14949	2.41788	2.09876	2.40879	3.9812	4.85623	5.17109	5.38249
ENSMUSG00000046329	267.58	237.34	227.843	278.559	549.694	490.448	520.927	464.145	-0.98942	3.21e-14	4.97e-12	Slc25a23	17	57043711	57059863	-	5294	protein_coding	solute carrier family 25 (mitochondrial carrier; phosphate carrier), member 23 [Source:MGI Symbol;Acc:MGI:1914222]	-	358	248	250	196	269	497	503	508	490	3.10333	3.16386	2.8063	2.69401	3.29367	6.49956	5.79904	6.15942	5.48803
ENSMUSG00000068566	501.712	564.869	559.145	385.219	172.54	164.783	195.86	179.975	1.6399	3.72e-14	5.72e-12	Myadm	7	3289080	3300442	+	4480	protein_coding	myeloid-associated differentiation marker [Source:MGI Symbol;Acc:MGI:1355332]	-	1043	465	595	481	372	156	169	191	190	10.684	7.01009	7.89254	7.81256	5.3824	2.41078	2.3024	2.73662	2.51467
ENSMUSG00000030125	194.211	180.378	195.294	141.868	12.1663	31.2015	23.5853	42.6256	2.57119	5.62e-14	8.57e-12	Lrrc23	6	124769863	124779727	-	1734	protein_coding	leucine rich repeat containing 23 [Source:MGI Symbol;Acc:MGI:1315192]	-	148	180	190	168	137	11	32	23	45	3.91689	7.01088	6.51152	7.04996	5.12133	0.439193	1.12635	0.851409	1.53875
ENSMUSG00000003031	7855.85	7561.65	7707.14	7289.13	4599.96	4875.23	4619.63	4972.04	0.648933	5.74e-14	8.68e-12	Cdkn1b	6	134920401	134925513	+	4552	protein_coding	cyclin-dependent kinase inhibitor 1B [Source:MGI Symbol;Acc:MGI:104565]	-	9497	7281	7965	6630	7039	4159	5000	4505	5249	95.7443	108.028	103.983	105.983	100.235	63.2555	67.0409	63.5261	68.3721
ENSMUSG00000052504	91.7109	68.3539	76.7226	38.3148	8.8482	2.92514	3.07634	4.73617	4.25941	5.96e-14	8.95e-12	Epha3	16	63543534	63864175	-	8692	protein_coding	Eph receptor A3 [Source:MGI Symbol;Acc:MGI:99612]	-	256	85	72	66	37	8	3	3	5	1.3516	0.660462	0.492256	0.552523	0.275927	0.0637209	0.0210656	0.0221545	0.0341079
ENSMUSG00000021061	67.9739	64.5565	59.2857	64.2031	196.872	194.034	179.453	200.814	-1.74868	6.62e-14	9.86e-12	Sptb	12	76580488	76710547	-	12147	protein_coding	spectrin beta, erythrocytic [Source:MGI Symbol;Acc:MGI:98387]	-	45	63	68	51	62	178	199	175	212	0.170009	0.350284	0.332673	0.305511	0.330852	1.01452	0.999898	0.924759	1.03484
ENSMUSG00000076614	6.47371	0	0	0	201.296	365.642	303.532	716.11	-8.1389	7.88e-14	1.16e-11	Ighg1	12	113325240	113330523	-	2592	IG_C_gene	immunoglobulin heavy constant gamma 1 (G1m marker) [Source:MGI Symbol;Acc:MGI:96446]	-	1	6	0	0	0	182	375	296	756	0.0177049	0.156338	0	0	0	4.86125	8.83015	7.33021	17.2938
ENSMUSG00000025969	4.31581	6.64552	12.7871	18.6396	78.5277	83.8539	63.5776	61.5703	-2.87147	8.01e-14	1.18e-11	Nrp2	1	62703285	62818695	+	11842	protein_coding	neuropilin 2 [Source:MGI Symbol;Acc:MGI:1100492]	-	10	4	7	11	18	71	86	62	65	0.0387529	0.0228131	0.0351278	0.0675918	0.0985278	0.415093	0.443246	0.336067	0.325457
ENSMUSG00000019943	8053.29	7864.5	7998.91	8656.03	3069.22	3865.08	3498.82	3817.36	1.11573	1.36e-13	1.98e-11	Atp2b1	10	98914406	99026143	+	15218	protein_coding	ATPase, Ca++ transporting, plasma membrane 1 [Source:MGI Symbol;Acc:MGI:104653]	-	8231	7464	8284	6881	8359	2775	3964	3412	4030	24.8213	33.1255	32.349	32.9019	35.6048	12.6246	15.8982	14.3917	15.7019
ENSMUSG00000096039	30.2106	47.468	40.6862	35.2082	94.0121	165.758	159.97	155.347	-1.99285	1.38e-13	2e-11	D830030K20Rik	14	3208488	3234351	+	2259	protein_coding	RIKEN cDNA D830030K20 gene [Source:MGI Symbol;Acc:MGI:2443830]	-	38	28	50	35	34	85	170	156	164	0.771963	0.837126	1.31532	1.1274	0.975605	2.60504	4.59309	4.4327	4.30459
ENSMUSG00000038576	39.9212	41.7719	40.6862	43.4924	124.981	130.656	123.054	108.932	-1.69486	1.78e-13	2.56e-11	Susd4	1	182763860	182896591	+	3858	protein_coding	sushi domain containing 4 [Source:MGI Symbol;Acc:MGI:2138351]	-	33	37	44	35	42	113	134	120	115	0.392537	0.647722	0.677748	0.660134	0.705665	2.02781	2.1199	1.99654	1.76742
ENSMUSG00000025915	113.29	113.923	106.947	91.127	340.656	269.113	242.005	289.854	-1.34769	2.01e-13	2.86e-11	Sgk3	1	9798107	9900845	+	14311	protein_coding	serum/glucocorticoid regulated kinase 3 [Source:MGI Symbol;Acc:MGI:2182368]	-	182	105	120	92	88	308	276	236	306	0.58362	0.495528	0.498298	0.467783	0.398588	1.49002	1.17709	1.05853	1.26782
ENSMUSG00000062609	2.1579	0.94936	3.48739	4.14214	32.0747	35.1016	35.8906	32.206	-3.74167	2.32e-13	3.27e-11	Kcnj15	16	95257558	95300260	+	6313	protein_coding	potassium inwardly-rectifying channel, subfamily J, member 15 [Source:MGI Symbol;Acc:MGI:1310000]	-	3	2	1	3	4	29	36	35	34	0.0218079	0.0213965	0.00941331	0.034579	0.041071	0.318034	0.348047	0.35587	0.319336
ENSMUSG00000029075	1791.06	1861.7	1744.86	1829.79	3618.91	3008.99	3236.31	2958.21	-0.800536	2.34e-13	3.28e-11	Tnfrsf4	4	156013843	156016612	+	1365	protein_coding	tumor necrosis factor receptor superfamily, member 4 [Source:MGI Symbol;Acc:MGI:104512]	-	2689	1660	1961	1501	1767	3272	3086	3156	3123	90.4039	82.1342	85.3735	80.0156	83.9103	165.956	137.986	148.41	135.658
ENSMUSG00000041722	45.316	45.5693	40.6862	37.2792	2.21205	4.87523	1.02545	0	4.62834	2.83e-13	3.93e-11	Khdc1c	1	21368331	21370845	+	1946	protein_coding	KH domain containing 1C [Source:MGI Symbol;Acc:MGI:3583007]	-	109	42	48	35	36	2	5	1	0	2.57047	1.45766	1.46581	1.30873	1.19914	0.0711539	0.156819	0.032985	0
ENSMUSG00000028634	745.555	648.413	697.478	677.239	1453.32	1990.07	2165.74	2184.32	-1.62138	4.1e-13	5.66e-11	Hivep3	4	119733784	120138045	+	17627	protein_coding	human immunodeficiency virus type I enhancer binding protein 3 [Source:MGI Symbol;Acc:MGI:106589]	zf-C2H2	546	691	683	600	654	1314	2041	2112	2306	1.42149	2.64758	2.30261	2.47685	2.40498	5.16094	7.06702	7.69087	7.75685
ENSMUSG00000070691	1569.87	1617.71	1547.24	1421.79	967.771	745.91	754.728	729.371	0.968639	4.49e-13	6.16e-11	Runx3	4	135120652	135177990	+	5003	protein_coding	runt related transcription factor 3 [Source:MGI Symbol;Acc:MGI:102672]	Runt	2266	1455	1704	1331	1373	875	765	736	770	20.7854	19.6418	20.2403	19.3586	17.789	12.1085	9.3326	9.44294	9.12567
ENSMUSG00000000901	26.9738	18.9872	10.4622	10.3553	78.5277	114.08	82.0357	81.4622	-2.55642	4.55e-13	6.19e-11	Mmp11	10	75923222	75936496	-	2778	protein_coding	matrix metallopeptidase 11 [Source:MGI Symbol;Acc:MGI:97008]	-	13	25	20	9	10	71	117	80	86	0.214753	0.607794	0.427834	0.235742	0.233335	1.76945	2.57055	1.84849	1.83557
ENSMUSG00000053931	19.4211	33.2276	23.2493	26.9239	377.154	177.458	151.766	149.663	-2.79466	4.62e-13	6.25e-11	Cnn3	3	121426497	121458207	+	3037	protein_coding	calponin 3, acidic [Source:MGI Symbol;Acc:MGI:1919244]	-	68	18	35	20	26	341	182	148	158	1.02753	0.400292	0.684859	0.479194	0.554932	7.77358	3.65762	3.12807	3.08473
ENSMUSG00000017167	202.843	227.846	206.919	279.594	17.6964	25.3512	41.0178	35.9949	2.73372	4.93e-13	6.62e-11	Cntnap1	11	101170523	101190724	+	5875	protein_coding	contactin associated protein-like 1 [Source:MGI Symbol;Acc:MGI:1858201]	-	115	188	240	178	270	16	26	40	38	0.898295	2.16122	2.42762	2.20464	2.97898	0.188549	0.270108	0.437031	0.383513
ENSMUSG00000037235	4053.62	4135.41	4039.56	3320.96	7483.36	6309.52	6908.43	6969.75	-0.845893	5.98e-13	7.98e-11	Mxd4	5	34173883	34187720	-	8483	protein_coding	Max dimerization protein 4 [Source:MGI Symbol;Acc:MGI:104991]	bHLH	5040	3757	4356	3475	3207	6766	6471	6737	7358	27.2653	29.9117	30.5152	29.8079	24.5054	55.2197	46.5579	50.9773	51.4298
ENSMUSG00000019256	385.186	375.947	355.714	399.716	616.056	716.658	730.117	769.155	-0.880062	6.06e-13	8.01e-11	Ahr	12	35497974	35535038	-	6163	protein_coding	aryl-hydrocarbon receptor [Source:MGI Symbol;Acc:MGI:105043]	bHLH	554	357	396	306	386	557	735	712	812	4.12521	3.91223	3.8184	3.6129	4.05982	6.25712	7.27892	7.41562	7.81211
ENSMUSG00000005973	702.397	710.122	767.226	909.199	1915.63	1639.05	1620.2	1370.65	-1.08245	6.1e-13	8.01e-11	Rcn1	2	105386291	105399319	-	3196	protein_coding	reticulocalbin 1 [Source:MGI Symbol;Acc:MGI:104559]	-	1056	651	748	660	878	1732	1681	1580	1447	15.163	13.757	13.9083	15.0267	17.8073	37.5191	32.102	31.7329	26.8452
ENSMUSG00000035725	2887.27	2861.37	2674.83	3013.4	1545.12	1122.28	1043.9	1094.06	1.36458	6.8e-13	8.88e-11	Prkx	X	77761411	77796278	-	5807	protein_coding	protein kinase, X-linked [Source:MGI Symbol;Acc:MGI:1309999]	-	5490	2676	3014	2301	2910	1397	1151	1018	1155	43.386	31.1231	30.8439	28.8331	32.4827	16.6554	12.0975	11.2527	11.7933
ENSMUSG00000035954	20.5001	15.1898	6.97478	16.5685	72.9976	101.405	115.875	62.5175	-2.46479	7.07e-13	9.17e-11	Dock4	12	40445952	40846874	+	22923	protein_coding	dedicator of cytokinesis 4 [Source:MGI Symbol;Acc:MGI:1918006]	-	27	19	16	6	16	66	104	113	66	0.0540532	0.0559798	0.0414788	0.0190461	0.0452439	0.199335	0.276907	0.316422	0.170717
ENSMUSG00000040703	250.317	270.568	240.63	176.041	88.482	77.0286	87.1629	58.7286	1.54623	7.43e-13	9.57e-11	Cyp2s1	7	25802475	25816913	-	4938	protein_coding	cytochrome P450, family 2, subfamily s, polypeptide 1 [Source:MGI Symbol;Acc:MGI:1921384]	-	270	232	285	207	170	80	79	85	62	2.50924	3.17311	3.42982	3.05032	2.23156	1.12163	0.976445	1.10491	0.744467
ENSMUSG00000037815	306.422	293.352	287.129	282.701	845.003	615.254	557.843	638.436	-1.15842	7.54e-13	9.64e-11	Ctnna1	18	35118888	35254773	+	3698	protein_coding	catenin (cadherin associated protein), alpha 1 [Source:MGI Symbol;Acc:MGI:88274]	-	432	284	309	247	273	764	631	544	674	5.361	5.18681	4.96558	4.86023	4.78528	14.3034	10.4144	9.4426	10.8068
ENSMUSG00000029178	7677.82	7908.17	7710.62	9375.73	4679.59	4791.37	4394.04	4079.74	0.841769	1.16e-12	1.47e-10	Klf3	5	64803388	64832901	+	11243	protein_coding	Kruppel-like factor 3 (basic) [Source:MGI Symbol;Acc:MGI:1342773]	zf-C2H2	10270	7116	8330	6633	9054	4231	4914	4285	4307	41.9196	42.7467	44.0292	42.9293	52.1999	26.0539	26.6762	24.464	22.7142
ENSMUSG00000024486	4.31581	3.79744	4.64986	6.21321	50.8771	36.0767	47.1705	31.2588	-2.94463	1.32e-12	1.67e-10	Hbegf	18	36504929	36515805	-	2373	protein_coding	heparin-binding EGF-like growth factor [Source:MGI Symbol;Acc:MGI:96070]	-	10	4	4	4	6	46	37	46	33	0.193389	0.113844	0.100171	0.122656	0.163895	1.34206	0.951647	1.24428	0.824557
ENSMUSG00000071064	345.264	296.2	310.378	341.726	585.087	781.986	887.011	921.66	-1.37522	1.41e-12	1.77e-10	Zfp827	8	79028437	79193766	+	8944	protein_coding	zinc finger protein 827 [Source:MGI Symbol;Acc:MGI:2444807]	zf-C2H2	326	320	312	267	330	529	802	865	973	1.67269	2.41639	2.07301	2.17223	2.39163	4.09483	5.47286	6.20789	6.45039
ENSMUSG00000061186	94.9477	81.645	102.297	142.904	290.884	257.412	297.379	251.017	-1.40627	1.47e-12	1.83e-10	Sfmbt2	2	10370510	10595253	+	9128	protein_coding	Scm-like with four mbt domains 2 [Source:MGI Symbol;Acc:MGI:2447794]	-	131	88	86	88	138	263	264	290	265	0.658604	0.651112	0.559888	0.701509	0.979975	1.99477	1.76523	2.0393	1.72137
ENSMUSG00000025880	988.32	1113.6	1154.33	1229.18	2740.73	2233.83	2197.53	1961.72	-1.06841	1.48e-12	1.84e-10	Smad7	18	75367529	75395935	+	4521	protein_coding	SMAD family member 7 [Source:MGI Symbol;Acc:MGI:1100518]	MH1	1309	916	1173	993	1187	2478	2291	2143	2071	13.2872	13.6839	15.4185	15.9824	17.0187	37.9471	30.9288	30.4262	27.1613
ENSMUSG00000027624	7.55266	9.4936	5.81232	6.21321	47.5591	42.902	51.2723	42.6256	-2.45925	1.49e-12	1.84e-10	Epb41l1	2	156420909	156543214	+	11530	protein_coding	erythrocyte membrane protein band 4.1 like 1 [Source:MGI Symbol;Acc:MGI:103010]	-	16	7	10	5	6	43	44	50	45	0.0636824	0.0410032	0.0515405	0.0315549	0.0337313	0.258197	0.232914	0.278356	0.231413
ENSMUSG00000044340	1654.03	1762.96	1696.03	1754.2	860.487	750.785	735.245	685.798	1.09705	1.54e-12	1.89e-10	Phlpp1	1	106171752	106394250	+	6752	protein_coding	PH domain and leucine rich repeat protein phosphatase 1 [Source:MGI Symbol;Acc:MGI:2138327]	-	1694	1533	1857	1459	1694	778	770	717	724	11.5136	15.3341	16.344	15.7235	16.2627	7.97735	6.96033	6.81626	6.35786
ENSMUSG00000017493	428.344	497.465	473.123	377.97	6190.42	2586.8	2035.51	1848.06	-2.65079	1.59e-12	1.93e-10	Igfbp4	11	99041244	99054392	+	4416	protein_coding	insulin-like growth factor binding protein 4 [Source:MGI Symbol;Acc:MGI:96439]	-	1012	397	524	407	365	5597	2653	1985	1951	10.5167	6.0717	7.05148	6.70644	5.35766	87.7481	36.6674	28.853	26.1959
ENSMUSG00000030123	333.396	367.402	381.288	333.442	670.251	759.56	803.95	799.466	-1.19592	2.02e-12	2.44e-10	Plxnd1	6	115954811	115995005	-	7301	protein_coding	plexin D1 [Source:MGI Symbol;Acc:MGI:2154244]	-	331	309	387	328	322	606	779	784	844	2.08053	2.85841	3.14997	3.26902	2.85881	5.74648	6.51219	6.89276	6.85433
ENSMUSG00000060548	51.7897	68.3539	62.773	41.4214	9.95422	4.87523	2.05089	0.947235	4.01748	2.13e-12	2.56e-10	Tnfrsf19	14	60963875	61046490	-	4738	protein_coding	tumor necrosis factor receptor superfamily, member 19 [Source:MGI Symbol;Acc:MGI:1352474]	-	175	48	72	54	40	9	5	2	1	1.69501	0.684219	0.903058	0.829326	0.547238	0.13151	0.064409	0.0270953	0.0125144
ENSMUSG00000046807	71.2108	51.2655	56.9607	84.9138	14.3783	18.5259	14.3562	16.103	2.07675	2.29e-12	2.73e-10	Lrrc75b	10	75550123	75560330	-	4603	protein_coding	leucine rich repeat containing 75B [Source:MGI Symbol;Acc:MGI:2143657]	-	96	66	54	49	82	13	19	14	17	0.957104	0.968393	0.697157	0.774607	1.15474	0.19553	0.251933	0.19523	0.218984
ENSMUSG00000037994	69.0529	65.5059	54.6358	48.6701	129.405	173.558	170.224	179.027	-1.54736	2.45e-12	2.9e-10	Slc9b2	3	135307700	135345387	+	5497	protein_coding	solute carrier family 9, subfamily B (NHA2, cation proton antiporter 2), member 2 [Source:MGI Symbol;Acc:MGI:2140077]	-	58	64	69	47	47	117	178	166	189	0.484207	0.786327	0.745936	0.622155	0.554222	1.47357	1.97636	1.93839	2.03864
ENSMUSG00000032578	2059.72	2057.26	1926.2	1928.16	3873.3	3906.03	3715.19	3498.14	-0.992057	2.49e-12	2.93e-10	Cish	9	107296026	107302784	+	6419	protein_coding	cytokine inducible SH2-containing protein [Source:MGI Symbol;Acc:MGI:103159]	-	1983	1909	2167	1657	1862	3502	4006	3623	3693	14.177	20.0857	20.0618	18.7837	18.8029	37.7712	38.0904	36.2294	34.1127
ENSMUSG00000032265	775.766	787.969	764.901	784.935	353.928	429.995	425.56	471.723	0.867924	2.93e-12	3.43e-10	Tent5a	9	85320439	85327348	-	5703	protein_coding	terminal nucleotidyltransferase 5A [Source:MGI Symbol;Acc:MGI:2670964]	-	990	719	830	658	758	320	441	415	498	7.96637	8.5148	8.64874	8.39555	8.61544	3.88471	4.71962	4.67094	5.17763
ENSMUSG00000031530	330.159	326.58	346.414	663.778	1297.37	1272.43	1395.63	1248.46	-1.67686	3.85e-12	4.48e-10	Dusp4	8	34807297	34819894	+	2740	protein_coding	dual specificity phosphatase 4 [Source:MGI Symbol;Acc:MGI:2442191]	-	507	306	344	298	641	1173	1305	1361	1318	8.49154	7.54258	7.46081	7.91393	15.1642	29.6387	29.0691	31.8836	28.5213
ENSMUSG00000009614	5.39476	1.89872	0	1.03553	51.9831	49.7273	30.7634	25.5753	-4.3438	4.07e-12	4.71e-10	Sardh	2	27188393	27248337	-	5432	protein_coding	sarcosine dehydrogenase [Source:MGI Symbol;Acc:MGI:2183102]	-	2	5	2	0	1	47	51	30	27	0.0168966	0.0621669	0.02188	0	0.0119331	0.599032	0.573036	0.354504	0.294719
ENSMUSG00000015340	211.474	256.327	248.767	244.386	1243.17	800.512	849.069	919.765	-1.76647	4.58e-12	5.26e-10	Cybb	X	9435252	9487771	-	5808	protein_coding	cytochrome b-245, beta polypeptide [Source:MGI Symbol;Acc:MGI:88574]	-	596	196	270	214	236	1124	821	828	971	4.70922	2.27918	2.76258	2.6811	2.63389	13.3984	8.62757	9.15089	9.91282
ENSMUSG00000062312	190.974	149.999	138.333	146.01	3.31807	21.451	30.7634	24.6281	2.85352	5.05e-12	5.76e-10	Erbb2	11	98412470	98437716	+	5210	protein_coding	erb-b2 receptor tyrosine kinase 2 [Source:MGI Symbol;Acc:MGI:95410]	-	141	177	158	119	141	3	22	30	26	1.24197	2.29448	1.80218	1.66202	1.75426	0.0398653	0.257725	0.36961	0.295897
ENSMUSG00000032446	14.0264	18.9872	18.5994	6.21321	82.9518	73.1284	54.3486	85.2511	-2.28603	5.34e-12	6.06e-10	Eomes	9	118478212	118486132	+	4155	protein_coding	eomesodermin [Source:MGI Symbol;Acc:MGI:1201683]	T-box	24	13	20	16	6	75	75	53	90	0.265075	0.211311	0.286047	0.280205	0.0936034	1.24969	1.1017	0.818775	1.28433
ENSMUSG00000032841	7.55266	15.1898	10.4622	21.7462	70.7856	78.9787	61.5268	55.8869	-2.23438	5.38e-12	6.07e-10	Prr5l	2	101714285	101883027	-	4967	protein_coding	proline rich 5 like [Source:MGI Symbol;Acc:MGI:1919696]	-	21	7	16	9	21	64	81	60	59	0.194023	0.0951815	0.191427	0.131848	0.274054	0.892067	0.99532	0.775384	0.704308
ENSMUSG00000036206	134.869	146.201	156.933	140.833	53.0892	40.9519	48.196	37.8894	1.90867	5.44e-12	6.1e-10	Sh3bp4	1	89070415	89155068	+	5112	protein_coding	SH3-domain binding protein 4 [Source:MGI Symbol;Acc:MGI:2138297]	-	358	125	154	135	136	48	42	47	40	3.21382	1.65146	1.79023	1.92163	1.72449	0.650073	0.501453	0.590156	0.463953
ENSMUSG00000038244	143.501	139.556	129.033	146.01	30.9687	48.7523	59.4759	58.7286	1.50253	5.54e-12	6.17e-10	Mical2	7	112225856	112413106	+	15218	protein_coding	microtubule associated monooxygenase, calponin and LIM domain containing 2 [Source:MGI Symbol;Acc:MGI:2444947]	-	198	133	147	111	141	28	50	58	62	0.597085	0.590259	0.574034	0.530752	0.600583	0.127383	0.200532	0.244641	0.241568
ENSMUSG00000037868	244.922	255.378	194.131	248.528	993.21	673.756	752.677	820.305	-1.59821	5.87e-12	6.5e-10	Egr2	10	67535475	67542188	+	3398	protein_coding	early growth response 2 [Source:MGI Symbol;Acc:MGI:95296]	zf-C2H2	534	227	269	167	240	898	691	734	866	7.21185	4.51182	4.70443	3.57618	4.57825	18.2964	12.4116	13.8654	15.1112
ENSMUSG00000051726	0	0	1.16246	2.07107	29.8627	34.1266	25.6361	46.4145	-4.89218	6.19e-12	6.82e-10	Kcnf1	12	17172100	17176888	-	4789	protein_coding	potassium voltage-gated channel, subfamily F, member 1 [Source:MGI Symbol;Acc:MGI:2687399]	-	3	0	0	1	2	27	35	25	49	0.0287478	0	0	0.0151943	0.0270705	0.390329	0.446062	0.335085	0.606675
ENSMUSG00000058260	1.07895	0.94936	2.32493	1.03553	37.6048	24.3761	30.7634	43.5728	-4.03431	6.46e-12	7.08e-10	Serpina9	12	103994743	104013755	-	3674	protein_coding	serine (or cysteine) peptidase inhibitor, clade A (alpha-1 antiproteinase, antitrypsin), member 9 [Source:MGI Symbol;Acc:MGI:1919157]	-	6	1	1	2	1	34	25	30	46	0.0749447	0.0183827	0.0161748	0.0396111	0.017643	0.640695	0.41531	0.524133	0.742375
ENSMUSG00000020415	782.24	714.868	752.114	778.722	432.456	420.245	409.153	444.253	0.900023	7.32e-12	7.98e-10	Pttg1	11	43420250	43426251	-	2000	protein_coding	pituitary tumor-transforming gene 1 [Source:MGI Symbol;Acc:MGI:1353578]	-	1294	725	753	647	752	391	431	399	469	29.6916	24.4826	22.374	23.5397	24.3725	13.535	13.1528	12.8057	13.9042
ENSMUSG00000027134	1552.61	1529.42	1491.44	1421.79	815.14	818.063	829.586	861.037	0.796348	7.38e-12	8e-10	Lpcat4	2	112239468	112247111	+	2823	protein_coding	lysophosphatidylcholine acyltransferase 4 [Source:MGI Symbol;Acc:MGI:2138993]	-	1670	1439	1611	1283	1373	737	839	809	909	27.1478	34.427	33.9127	33.0706	31.5262	18.0746	18.1394	18.3949	19.0923
ENSMUSG00000037161	83.0793	72.1514	65.098	81.8072	22.1205	9.75045	10.2545	4.73617	2.96803	8.05e-12	8.67e-10	Mgarp	3	51388412	51396738	-	2067	protein_coding	mitochondria localized glutamic acid rich protein [Source:MGI Symbol;Acc:MGI:1914999]	-	204	77	76	56	79	20	10	10	5	4.52917	2.51593	2.185	1.9714	2.47741	0.669886	0.295278	0.310541	0.143428
ENSMUSG00000030729	772.529	773.729	773.038	789.077	493.287	426.095	397.873	412.047	0.81556	8.19e-12	8.77e-10	Pgm2l1	7	100227394	100278868	+	9583	protein_coding	phosphoglucomutase 2-like 1 [Source:MGI Symbol;Acc:MGI:1918224]	-	949	716	815	665	762	446	437	388	435	4.54458	5.04615	5.05399	5.04948	5.15424	3.22214	2.78325	2.5989	2.69149
ENSMUSG00000019978	976.451	973.094	942.758	1036.57	1688.9	1463.54	1496.13	1617.88	-0.691858	8.61e-12	9.17e-10	Epb41l2	10	25359798	25523519	+	11843	protein_coding	erythrocyte membrane protein band 4.1 like 2 [Source:MGI Symbol;Acc:MGI:103009]	-	1256	905	1025	811	1001	1527	1501	1459	1708	4.86695	5.16102	5.14328	4.98294	5.47878	8.92666	7.73554	7.90776	8.55127
ENSMUSG00000028698	42.0791	45.5693	32.549	51.7767	108.39	117.981	123.054	108.932	-1.38092	1.11e-11	1.17e-09	Pik3r3	4	116221618	116303056	+	5300	protein_coding	phosphoinositide-3-kinase regulatory subunit 3 [Source:MGI Symbol;Acc:MGI:109277]	-	64	39	48	28	50	98	121	120	115	0.554157	0.496978	0.5382	0.384422	0.611513	1.28015	1.39342	1.45333	1.28655
ENSMUSG00000021185	589.108	543.034	603.319	635.818	205.721	242.786	218.42	217.864	1.30883	1.12e-11	1.18e-09	Dglucy	12	100779057	100896981	+	4599	protein_coding	D-glutamate cyclase [Source:MGI Symbol;Acc:MGI:2444813]	-	508	546	572	519	614	186	249	213	230	5.06908	8.01822	7.39113	8.21165	8.65399	2.80002	3.30452	2.97287	2.9653
ENSMUSG00000030208	148.895	156.644	156.933	135.655	32.0747	32.1765	31.7888	48.309	2.40678	1.16e-11	1.21e-09	Emp1	6	135362545	135383173	+	5935	protein_coding	epithelial membrane protein 1 [Source:MGI Symbol;Acc:MGI:107941]	-	488	138	165	135	131	29	33	31	51	3.77336	1.57039	1.65212	1.65516	1.43074	0.33829	0.339363	0.335275	0.509512
ENSMUSG00000026715	48.5528	49.3667	24.4117	44.528	164.798	117.981	129.206	120.299	-1.67159	1.24e-11	1.29e-09	Serpinc1	1	160978585	161005863	+	8546	protein_coding	serine (or cysteine) peptidase inhibitor, clade C (antithrombin), member 1 [Source:MGI Symbol;Acc:MGI:88095]	-	56	45	52	21	43	149	121	126	127	0.300714	0.35563	0.361592	0.178806	0.32615	1.20708	0.86416	0.946384	0.881141
ENSMUSG00000055322	687.292	709.172	685.854	741.443	1542.9	1297.79	1377.17	1214.36	-0.887481	1.44e-11	1.49e-09	Tns1	1	73910231	74124449	-	16010	protein_coding	tensin 1 [Source:MGI Symbol;Acc:MGI:104552]	-	1150	637	747	590	716	1395	1331	1343	1282	3.29637	2.68718	2.77273	2.68156	2.8989	6.03246	5.07409	5.38449	4.7479
ENSMUSG00000051343	161.843	145.252	142.983	208.142	69.6795	55.5776	70.7558	65.3592	1.38477	1.57e-11	1.62e-09	Rab11fip5	6	85334962	85374634	-	6124	protein_coding	RAB11 family interacting protein 5 (class I) [Source:MGI Symbol;Acc:MGI:1098586]	-	263	150	153	123	201	63	57	69	69	1.97083	1.65426	1.48468	1.46149	2.12751	0.712225	0.568083	0.723225	0.668065
ENSMUSG00000015143	1277.48	1260.75	1210.12	1198.11	5227.07	3325.88	3035.32	2778.24	-1.46295	1.63e-11	1.67e-09	Actn1	12	80167547	80260371	-	5533	protein_coding	actinin, alpha 1 [Source:MGI Symbol;Acc:MGI:2137706]	-	2136	1184	1328	1041	1157	4726	3411	2960	2933	17.7162	14.4524	14.2631	13.6904	13.5545	59.135	37.6264	34.3392	31.4308
ENSMUSG00000026764	671.108	665.502	626.568	617.178	209.039	228.161	217.395	292.696	1.339	1.68e-11	1.71e-09	Kif5c	2	49619298	49774778	+	7142	protein_coding	kinesin family member 5C [Source:MGI Symbol;Acc:MGI:1098269]	-	572	622	701	539	596	189	234	212	309	3.6754	5.88192	5.83279	5.49155	5.40926	1.83212	1.99971	1.90535	2.56533
ENSMUSG00000015396	527.607	508.857	518.459	482.559	2455.37	1779.46	1888.87	1815.85	-1.71189	2.08e-11	2.11e-09	Cd83	13	43784775	43803132	+	2572	protein_coding	CD83 antigen [Source:MGI Symbol;Acc:MGI:1328316]	-	1349	489	536	446	466	2220	1825	1842	1917	24.0697	12.8406	12.3843	12.618	11.7443	59.7577	43.3076	45.9704	44.1932
ENSMUSG00000026068	1482.48	1498.09	1417.04	2003.76	330.701	475.822	592.708	660.223	1.57526	2.39e-11	2.41e-09	Il18rap	1	40515362	40551705	+	6752	protein_coding	interleukin 18 receptor accessory protein [Source:MGI Symbol;Acc:MGI:1338888]	-	1737	1374	1578	1219	1935	299	488	578	697	11.8058	13.7437	13.8884	13.137	18.5763	3.06585	4.41122	5.49484	6.12076
ENSMUSG00000018381	55.0265	46.5187	38.3613	42.4569	167.01	177.458	129.206	123.141	-1.58488	2.44e-11	2.45e-09	Abi3	11	95830074	95842476	-	4153	protein_coding	ABI gene family, member 3 [Source:MGI Symbol;Acc:MGI:1913860]	-	88	51	49	33	41	151	182	126	130	0.97241	0.829387	0.701152	0.5782	0.639931	2.51725	2.67474	1.94746	1.85603
ENSMUSG00000022723	662.476	668.35	707.94	725.91	128.299	211.585	244.056	230.178	1.64401	2.78e-11	2.78e-09	Crybg3	16	59490775	59600979	-	12711	protein_coding	beta-gamma crystallin domain containing 3 [Source:MGI Symbol;Acc:MGI:2676311]	-	573	614	704	609	701	116	217	238	243	2.06873	3.2624	3.29133	3.48629	3.57478	0.631815	1.04196	1.20187	1.13353
ENSMUSG00000037992	2031.67	2018.34	2000.6	2053.46	1290.73	1397.24	1403.84	1411.38	0.582393	3.22e-11	3.19e-09	Rara	11	98927818	98974942	+	4365	protein_coding	retinoic acid receptor, alpha [Source:MGI Symbol;Acc:MGI:97856]	THR-like	2994	1883	2126	1721	1983	1167	1433	1369	1490	31.4772	29.135	28.9439	28.6895	29.4476	18.5097	20.037	20.1316	20.2398
ENSMUSG00000020743	2328.38	2346.82	2310.98	2181.87	1379.21	1388.46	1472.54	1608.4	0.638694	3.71e-11	3.67e-09	Mif4gd	11	115607918	115612969	-	2010	protein_coding	MIF4G domain containing [Source:MGI Symbol;Acc:MGI:1916924]	-	3024	2158	2472	1988	2107	1247	1424	1436	1698	69.0422	72.5111	73.0854	71.9692	67.9485	42.9519	43.24	45.8583	50.0895
ENSMUSG00000110639	8.63161	13.291	6.97478	10.3553	39.8169	67.2781	60.5013	89.0401	-2.48745	4.68e-11	4.6e-09	Gm6831	8	104755779	104764069	+	1801	transcribed_unprocessed_pseudogene	predicted gene 6831 [Source:MGI Symbol;Acc:MGI:3645552]	-	23	8	14	6	10	36	69	59	94	0.586061	0.300003	0.461947	0.242417	0.359913	1.38389	2.33834	2.1028	3.0947
ENSMUSG00000041046	283.764	306.643	255.742	278.559	113.921	43.877	55.3741	43.5728	2.40703	4.94e-11	4.83e-09	Ramp3	11	6658521	6677475	+	1380	protein_coding	receptor (calcitonin) activity modifying protein 3 [Source:MGI Symbol;Acc:MGI:1860292]	-	779	263	323	220	269	103	45	54	46	25.9052	12.8714	13.9092	11.6003	12.6353	5.16737	1.99024	2.51174	1.97644
ENSMUSG00000005802	38.8423	48.4174	41.8487	64.2031	221.205	174.533	152.791	151.558	-1.69525	6.12e-11	5.95e-09	Slc30a4	2	122681233	122702663	-	5482	protein_coding	solute carrier family 30 (zinc transporter), member 4 [Source:MGI Symbol;Acc:MGI:1345282]	-	102	36	51	36	62	200	179	149	160	0.853867	0.443519	0.552852	0.477848	0.733101	2.52582	1.9929	1.74464	1.73056
ENSMUSG00000046352	50.7107	36.0757	55.7983	46.599	221.205	145.282	160.995	144.927	-1.67952	6.36e-11	6.15e-09	Gjb2	14	57098600	57104702	-	2406	protein_coding	gap junction protein, beta 2 [Source:MGI Symbol;Acc:MGI:95720]	-	98	47	38	48	45	200	149	157	153	1.86922	1.31932	0.938569	1.45168	1.21235	5.75501	3.77974	4.18855	3.77051
ENSMUSG00000006356	188.817	189.872	156.933	113.909	48.6651	39.0018	53.3232	53.0452	1.96897	6.64e-11	6.4e-09	Crip2	12	113140236	113145506	+	2099	protein_coding	cysteine rich protein 2 [Source:MGI Symbol;Acc:MGI:1915587]	-	406	175	200	135	110	44	40	52	56	8.87651	5.63086	5.66233	4.68002	3.39697	1.45128	1.16311	1.5902	1.5819
ENSMUSG00000026576	128.395	121.518	108.109	162.579	721.128	382.218	390.695	341.005	-1.75691	6.81e-11	6.52e-09	Atp1b1	1	164437109	164458355	-	3081	protein_coding	ATPase, Na+/K+ transporting, beta 1 polypeptide [Source:MGI Symbol;Acc:MGI:88108]	-	214	119	128	93	157	652	392	381	360	3.18751	2.60858	2.46886	2.19643	3.30308	14.651	7.76544	7.93767	6.92812
ENSMUSG00000021279	266.501	299.998	388.263	222.64	19.9084	50.7024	64.6031	52.0979	2.47831	7.35e-11	7.01e-09	Cdc42bpb	12	111292976	111377718	-	7375	protein_coding	CDC42 binding protein kinase beta [Source:MGI Symbol;Acc:MGI:2136459]	-	179	247	316	334	215	18	52	63	55	1.11383	2.26195	2.54626	3.29542	1.88968	0.168975	0.430341	0.548325	0.442186
ENSMUSG00000027276	153.211	152.847	144.146	144.975	54.1952	33.1515	44.0942	68.2009	1.71564	8.33e-11	7.9e-09	Jag1	2	137081456	137116644	-	5827	protein_coding	jagged 1 [Source:MGI Symbol;Acc:MGI:1095416]	-	304	142	161	124	140	49	34	43	72	2.39418	1.64586	1.64195	1.54847	1.55738	0.582187	0.356128	0.473678	0.732643
ENSMUSG00000022901	162.922	132.91	138.333	213.32	647.024	498.248	480.934	457.514	-1.5394	8.74e-11	8.25e-09	Cd86	16	36603869	36666081	-	3661	protein_coding	CD86 antigen [Source:MGI Symbol;Acc:MGI:101773]	-	336	151	140	119	206	585	511	469	483	4.21181	2.78565	2.27251	2.36523	3.64736	11.0629	8.51909	8.22305	7.82262
ENSMUSG00000001552	14.0264	15.1898	15.112	14.4975	58.6193	109.205	90.2392	45.4673	-2.27557	8.92e-11	8.37e-09	Jup	11	100368958	100397763	-	6436	protein_coding	junction plakoglobin [Source:MGI Symbol;Acc:MGI:96650]	-	26	13	16	13	14	53	112	88	48	0.18539	0.136419	0.147735	0.146978	0.141001	0.570127	1.06212	0.87766	0.442211
ENSMUSG00000019982	171.553	154.746	159.258	113.909	325.171	804.413	836.764	822.2	-2.41298	9.43e-11	8.81e-09	Myb	10	21124935	21160984	-	8933	protein_coding	myeloblastosis oncogene [Source:MGI Symbol;Acc:MGI:97249]	MYB	77	159	163	137	110	294	825	816	868	0.395569	1.20212	1.08435	1.11596	0.798191	2.27857	5.63675	5.86344	5.76139
ENSMUSG00000027669	114.369	113.923	95.322	100.447	207.933	223.285	218.42	190.394	-1.03223	9.96e-11	9.27e-09	Gnb4	3	32580332	32616585	-	12692	protein_coding	guanine nucleotide binding protein (G protein), beta 4 [Source:MGI Symbol;Acc:MGI:104581]	-	123	106	120	82	97	188	229	213	201	0.444738	0.564059	0.561861	0.470122	0.495397	1.02551	1.10123	1.07723	0.939011
ENSMUSG00000023243	119.764	139.556	124.384	132.548	313.005	294.464	296.354	251.017	-1.07217	1.04e-10	9.57e-09	Kcnk5	14	20140057	20181809	-	3404	protein_coding	potassium channel, subfamily K, member 5 [Source:MGI Symbol;Acc:MGI:1336175]	-	228	111	147	107	128	283	302	289	265	3.07379	2.20233	2.56629	2.28729	2.43743	5.75584	5.41488	5.44964	4.61595
ENSMUSG00000075514	41.0002	42.7212	63.9355	51.7767	11.0602	6.82532	10.2545	12.3141	2.24463	1.04e-10	9.57e-09	Gm13375	2	20969054	20969997	+	854	antisense	predicted gene 13375 [Source:MGI Symbol;Acc:MGI:3649913]	-	56	38	45	55	50	10	7	10	13	3.00926	3.00521	3.13136	4.68631	3.7951	0.810688	0.500279	0.751626	0.902589
ENSMUSG00000001247	117.606	143.353	147.633	151.188	54.1952	42.902	66.654	33.1532	1.58182	1.18e-10	1.08e-08	Lsr	7	30957770	30973464	-	2172	protein_coding	lipolysis stimulated lipoprotein receptor [Source:MGI Symbol;Acc:MGI:1927471]	-	237	109	151	127	146	49	44	65	35	5.00746	3.38934	4.13138	4.25471	4.35717	1.56188	1.23642	1.92094	0.955461
ENSMUSG00000022994	138.106	177.53	166.232	163.614	355.034	525.55	467.603	513.401	-1.69004	1.21e-10	1.11e-08	Adcy6	15	98589973	98610076	-	6782	protein_coding	adenylate cyclase 6 [Source:MGI Symbol;Acc:MGI:87917]	-	106	128	187	143	158	321	539	456	542	0.717261	1.27468	1.63856	1.53428	1.51012	3.27687	4.85068	4.31585	4.73856
ENSMUSG00000028965	537.318	501.262	532.408	618.214	3117.88	1819.43	2093.96	1818.69	-1.78071	1.33e-10	1.21e-08	Tnfrsf9	4	150914562	150946102	+	2722	protein_coding	tumor necrosis factor receptor superfamily, member 9 [Source:MGI Symbol;Acc:MGI:1101059]	-	1402	498	528	458	597	2819	1866	2042	1920	23.6368	12.3563	11.5272	12.2434	14.2167	71.6999	41.8404	48.1534	41.8232
ENSMUSG00000037346	45.316	65.5059	75.5601	57.9899	15.4843	14.6257	14.3562	9.47235	2.4462	1.38e-10	1.24e-08	Hrh4	18	13006990	13022882	+	1537	protein_coding	histamine receptor H4 [Source:MGI Symbol;Acc:MGI:2429635]	-	164	42	69	65	56	14	15	14	10	4.89665	1.84554	2.6678	3.07727	2.3617	0.630617	0.595647	0.584674	0.385772
ENSMUSG00000026765	6.47371	4.7468	5.81232	4.14214	45.347	33.1515	26.6616	33.1532	-2.98597	1.5e-10	1.35e-08	Lypd6b	2	49787688	49948849	+	2604	protein_coding	LY6/PLAUR domain containing 6B [Source:MGI Symbol;Acc:MGI:1919147]	-	2	6	5	5	4	41	34	26	35	0.0352467	0.155618	0.114106	0.139719	0.0995704	1.09007	0.796911	0.640903	0.796951
ENSMUSG00000057346	0	5.69616	3.48739	2.07107	75.2097	29.2514	30.7634	36.9422	-3.7381	1.51e-10	1.35e-08	Apol9a	15	77403789	77411135	-	5953	protein_coding	apolipoprotein L 9a [Source:MGI Symbol;Acc:MGI:3606001]	-	6	0	6	3	2	68	30	30	39	0.0462535	0	0.0598954	0.0366701	0.0217774	0.790833	0.307579	0.323478	0.388448
ENSMUSG00000037032	101.421	107.278	116.246	132.548	56.4072	37.0517	42.0433	47.3617	1.37246	1.57e-10	1.4e-08	Apbb1	7	105558483	105581653	-	4408	protein_coding	amyloid beta (A4) precursor protein-binding, family B, member 1 [Source:MGI Symbol;Acc:MGI:107765]	-	180	94	113	100	128	51	38	41	50	1.87396	1.44024	1.5234	1.65076	1.88226	0.801014	0.526155	0.597038	0.672563
ENSMUSG00000028381	980.767	1106	1092.72	1325.48	2167.81	2279.66	1981.16	1877.42	-0.864031	1.94e-10	1.72e-08	Ugcg	4	59189257	59222833	+	5212	protein_coding	UDP-glucose ceramide glucosyltransferase [Source:MGI Symbol;Acc:MGI:1332243]	-	1634	909	1165	940	1280	1960	2338	1932	1982	14.3872	11.779	13.2831	13.1235	15.919	26.0353	27.3786	23.7937	22.5478
ENSMUSG00000039115	35.6054	34.177	41.8487	16.5685	120.557	195.984	193.809	109.879	-2.12256	1.96e-10	1.73e-08	Itga9	9	118606690	118901003	+	7691	protein_coding	integrin alpha 9 [Source:MGI Symbol;Acc:MGI:104756]	-	67	33	36	36	16	109	201	189	116	0.39978	0.289788	0.278162	0.340601	0.134849	0.981195	1.59509	1.57739	0.894293
ENSMUSG00000000627	679.739	598.097	613.781	587.148	370.518	252.537	306.608	322.06	1.05532	2e-10	1.76e-08	Sema4f	6	82911885	82939769	-	5290	protein_coding	sema domain, immunoglobulin domain (Ig), TM domain, and short cytoplasmic domain [Source:MGI Symbol;Acc:MGI:1340055]	-	1049	630	630	528	567	335	259	299	340	9.10015	8.04329	7.07722	7.26281	6.94766	4.38431	2.98824	3.62807	3.8109
ENSMUSG00000029287	167.237	185.125	199.944	164.65	565.178	423.17	388.644	355.213	-1.21402	2.19e-10	1.92e-08	Tgfbr3	5	107106570	107289629	-	6545	protein_coding	transforming growth factor, beta receptor III [Source:MGI Symbol;Acc:MGI:104637]	-	293	155	195	172	159	511	434	379	375	2.05441	1.59945	1.77053	1.91225	1.5747	5.40534	4.04717	3.71697	3.39724
ENSMUSG00000032387	30.2106	35.1263	26.7367	47.6346	4.4241	4.87523	8.20357	3.78894	2.82101	2.33e-10	2.03e-08	Rbpms2	9	65629648	65660528	+	2506	protein_coding	RNA binding protein with multiple splicing 2 [Source:MGI Symbol;Acc:MGI:1919223]	-	64	28	37	23	46	4	5	8	4	1.172	0.754616	0.877402	0.667841	1.18984	0.110507	0.121776	0.204913	0.0946419
ENSMUSG00000095771	8.63161	2.84808	11.6246	7.24874	57.5133	69.2282	79.9848	187.553	-4.0689	2.36e-10	2.05e-08	Igkv14-111	6	68256389	68256869	+	368	IG_V_gene	immunoglobulin kappa variable 14-111 [Source:MGI Symbol;Acc:MGI:4439863]	-	0	8	3	10	7	52	71	78	198	0	1.46822	0.484453	1.97733	1.233	9.78289	11.7756	13.6052	31.9023
ENSMUSG00000031028	462.87	393.035	349.902	252.67	4.4241	36.0767	32.8143	55.8869	3.29901	2.76e-10	2.38e-08	Tub	7	108950338	109034460	+	8391	protein_coding	tubby bipartite transcription factor [Source:MGI Symbol;Acc:MGI:2651573]	Tub	187	429	414	301	244	4	37	32	59	1.02272	3.45297	2.932	2.61023	1.8849	0.0330033	0.269129	0.244791	0.416911
ENSMUSG00000022892	212.553	250.631	262.717	180.183	28.7566	76.0535	65.6285	55.8869	2.30292	2.86e-10	2.45e-08	App	16	84949685	85173766	-	12996	protein_coding	amyloid beta (A4) precursor protein [Source:MGI Symbol;Acc:MGI:88059]	-	669	197	264	226	174	26	78	64	59	2.36236	1.02378	1.20718	1.26539	0.867863	0.138508	0.366317	0.316104	0.269183
ENSMUSG00000043873	198.527	219.302	187.157	223.675	56.4072	72.1534	73.8321	114.615	1.41511	3.8e-10	3.25e-08	Chil5	3	106016919	106032814	-	1509	protein_coding	chitinase-like 5 [Source:MGI Symbol;Acc:MGI:2676649]	-	314	184	231	161	216	51	74	72	121	9.54925	8.23526	9.09705	7.7636	9.27846	2.33987	2.99305	3.06269	4.75446
ENSMUSG00000019852	29.1317	27.5314	30.2241	32.1016	79.6338	73.1284	74.8576	74.8316	-1.35932	3.93e-10	3.34e-08	Arfgef3	10	18581839	18743949	-	14579	protein_coding	ARFGEF family member 3 [Source:MGI Symbol;Acc:MGI:106387]	-	39	27	29	26	31	72	75	73	79	0.122763	0.125079	0.118208	0.129769	0.137831	0.341914	0.313982	0.321407	0.321295
ENSMUSG00000003882	8821.51	9069.24	8839.37	9049.53	5358.69	3304.43	2875.35	2889.07	1.31295	4.04e-10	3.43e-08	Il7r	15	9505788	9530176	-	4663	protein_coding	interleukin 7 receptor [Source:MGI Symbol;Acc:MGI:96562]	-	12307	8176	9553	7604	8739	4845	3389	2804	3050	121.12	118.42	121.745	118.66	121.481	71.935	44.3586	38.5987	38.7828
ENSMUSG00000030657	1107	1166.76	1175.25	1076.96	599.465	573.327	625.522	506.771	0.903972	4.22e-10	3.56e-08	Xylt1	7	117380979	117673580	+	9651	protein_coding	xylosyltransferase 1 [Source:MGI Symbol;Acc:MGI:2451073]	-	1183	1026	1229	1011	1040	542	588	610	535	5.62524	7.17999	7.56759	7.62264	6.9851	3.88811	3.71858	4.05711	3.2869
ENSMUSG00000074063	185.58	144.303	166.232	288.914	534.21	462.172	547.588	531.399	-1.4873	4.56e-10	3.83e-08	Osgin1	8	119434124	119446256	+	2674	protein_coding	oxidative stress induced growth inhibitor 1 [Source:MGI Symbol;Acc:MGI:1919089]	-	193	172	152	143	279	483	474	534	561	3.31226	4.34426	3.378	3.89136	6.76323	12.5054	10.819	12.8186	12.4396
ENSMUSG00000032261	78.7635	94.936	102.297	134.619	858.275	468.022	408.127	377.947	-2.12184	4.89e-10	4.09e-08	Sh3bgrl2	9	83548327	83638801	+	7865	protein_coding	SH3 domain binding glutamic acid-rich protein like 2 [Source:MGI Symbol;Acc:MGI:1915350]	-	265	73	100	88	130	776	480	398	399	1.54624	0.626864	0.755578	0.814161	1.07141	6.83085	3.7249	3.24821	3.00801
ENSMUSG00000028278	216.869	233.543	245.28	207.107	601.677	483.623	469.654	407.311	-1.05856	5.15e-10	4.29e-08	Rragd	4	32983037	33022180	+	5173	protein_coding	Ras-related GTP binding D [Source:MGI Symbol;Acc:MGI:1098604]	-	372	201	246	211	200	544	496	458	430	3.30012	2.62423	2.82599	2.96802	2.5061	7.28062	5.85209	5.68307	4.92868
ENSMUSG00000057897	416.475	406.326	411.512	197.787	88.482	92.6293	117.926	147.769	1.73667	5.63e-10	4.67e-08	Camk2b	11	5969644	6066362	-	9125	protein_coding	calcium/calmodulin-dependent protein kinase II, beta [Source:MGI Symbol;Acc:MGI:88257]	-	587	386	428	354	191	80	95	115	156	2.95212	2.85695	2.78733	2.82291	1.35679	0.606972	0.635422	0.808956	1.01367
ENSMUSG00000059714	753.108	740.501	800.938	712.448	503.241	475.822	479.909	434.781	0.657434	5.98e-10	4.93e-08	Flot1	17	35823230	35832791	+	2893	protein_coding	flotillin 1 [Source:MGI Symbol;Acc:MGI:1100500]	-	991	698	780	689	688	455	488	468	459	15.7201	16.2951	16.0223	17.3299	15.4153	10.8887	10.2954	10.3838	9.40738
ENSMUSG00000022610	528.686	501.262	523.109	422.498	79.6338	170.633	162.02	194.183	1.62643	6.13e-10	5.03e-08	Mapk12	15	89130584	89140703	-	3805	protein_coding	mitogen-activated protein kinase 12 [Source:MGI Symbol;Acc:MGI:1353438]	-	504	490	528	450	408	72	175	158	205	6.07862	8.69742	8.24626	8.60566	6.95051	1.31005	2.80708	2.6654	3.19451
ENSMUSG00000019817	102.5	101.582	86.0223	129.442	180.282	337.366	343.524	363.738	-1.62973	6.23e-10	5.08e-08	Plagl1	10	13060504	13131694	+	7819	protein_coding	pleiomorphic adenoma gene-like 1 [Source:MGI Symbol;Acc:MGI:1100874]	zf-C2H2	104	95	107	74	125	163	346	335	384	0.610395	0.820581	0.813225	0.688663	1.03626	1.44327	2.70083	2.75013	2.91196
ENSMUSG00000039697	837.266	899.044	889.285	944.407	2593.63	1922.79	1907.33	1675.66	-1.09954	6.23e-10	5.08e-08	Ncoa7	10	30628999	30803326	-	10565	protein_coding	nuclear receptor coactivator 7 [Source:MGI Symbol;Acc:MGI:2444847]	-	1571	776	947	765	912	2345	1972	1860	1769	6.82395	4.96068	5.3267	5.26888	5.59547	15.3669	11.3922	11.3006	9.92803
ENSMUSG00000041025	1287.19	1175.31	1272.9	1118.38	715.598	742.01	623.471	754.946	0.744966	6.51e-10	5.28e-08	Iffo2	4	139530548	139620382	+	6216	protein_coding	intermediate filament family orphan 2 [Source:MGI Symbol;Acc:MGI:2140675]	-	1488	1193	1238	1095	1080	647	761	608	797	10.9855	12.9622	11.8355	12.8183	11.2622	7.20618	7.47215	6.27845	7.60242
ENSMUSG00000033610	127.316	145.252	115.084	118.051	54.1952	47.7772	47.1705	55.8869	1.45397	6.7e-10	5.41e-08	Pank1	19	34810894	34879455	-	3692	protein_coding	pantothenate kinase 1 [Source:MGI Symbol;Acc:MGI:1922985]	-	264	118	153	99	114	49	49	46	59	3.28149	2.15859	2.46268	1.95119	2.0015	0.918853	0.810039	0.799753	0.947534
ENSMUSG00000075122	118.685	137.657	131.358	137.726	38.7109	55.5776	54.3486	66.3064	1.25836	7.22e-10	5.81e-08	Cd80	16	38455561	38496335	+	3703	protein_coding	CD80 antigen [Source:MGI Symbol;Acc:MGI:101775]	-	164	110	145	113	133	35	57	53	70	2.03245	2.00626	2.32698	2.2205	2.32814	0.654374	0.939492	0.918717	1.12085
ENSMUSG00000037960	554.581	493.667	497.535	567.473	273.188	281.788	319.939	280.382	0.960264	8.08e-10	6.47e-08	Card19	13	49202950	49216037	-	1477	protein_coding	caspase recruitment domain family, member 19 [Source:MGI Symbol;Acc:MGI:1915730]	-	946	514	520	428	548	247	289	312	296	29.3927	23.5034	20.9219	21.0858	24.0498	11.5779	11.9423	13.5592	11.8827
ENSMUSG00000036006	11067.9	11496.8	11238.7	11796.8	8017.57	6680.04	6047.05	6174.08	0.802016	8.32e-10	6.64e-08	Ripor2	13	24582189	24733816	+	11662	protein_coding	RHO family interacting cell polarization regulator 2 [Source:MGI Symbol;Acc:MGI:2444879]	-	17817	10258	12110	9668	11392	7249	6851	5897	6518	70.1117	59.4071	61.7091	60.324	63.3196	43.0345	35.8552	32.4577	33.1395
ENSMUSG00000021200	276.212	289.555	260.392	230.924	477.803	725.434	962.894	1038.17	-1.5254	8.69e-10	6.9e-08	Asb2	12	103321142	103356001	-	3542	protein_coding	ankyrin repeat and SOCS box-containing 2 [Source:MGI Symbol;Acc:MGI:1929743]	-	455	256	305	224	223	432	744	939	1096	5.89511	4.88135	5.11716	4.60178	4.08101	8.44397	12.8202	17.0168	18.3471
ENSMUSG00000045136	12.9474	9.4936	8.13725	5.17767	63.0434	36.0767	42.0433	46.4145	-2.26319	8.8e-10	6.96e-08	Tubb2b	13	34126748	34130466	-	2294	protein_coding	tubulin, beta 2B class IIB [Source:MGI Symbol;Acc:MGI:1920960]	-	17	12	10	7	5	57	37	41	49	0.340083	0.353294	0.259051	0.22204	0.141282	1.72026	0.984419	1.14723	1.26651
ENSMUSG00000030217	7.55266	8.54424	2.32493	6.21321	80.7398	39.9769	50.2469	42.6256	-2.74165	9.19e-10	7.24e-08	Art4	6	136848451	136857733	-	2517	protein_coding	ADP-ribosyltransferase 4 [Source:MGI Symbol;Acc:MGI:1202710]	-	19	7	9	2	6	73	41	49	45	0.346417	0.187829	0.212489	0.0578193	0.154518	2.00794	0.994197	1.2496	1.06007
ENSMUSG00000030638	223.343	204.112	192.969	188.467	530.892	354.917	405.051	417.731	-1.03586	9.38e-10	7.36e-08	Sh3gl3	7	82173840	82307419	+	4319	protein_coding	SH3-domain GRB2-like 3 [Source:MGI Symbol;Acc:MGI:700011]	-	315	207	215	166	182	480	364	395	441	3.347	3.23695	2.95824	2.79673	2.73149	7.69431	5.14387	5.87048	6.05425
ENSMUSG00000042208	215.79	218.353	237.143	161.543	71.8916	98.4796	81.0102	103.249	1.20801	9.44e-10	7.38e-08	0610010F05Rik	11	23564961	23633639	-	5226	protein_coding	RIKEN cDNA 0610010F05 gene [Source:MGI Symbol;Acc:MGI:1918925]	-	265	200	230	204	156	65	101	79	109	2.32705	2.5847	2.61539	2.84045	1.93494	0.861104	1.17957	0.970325	1.23669
ENSMUSG00000111546	22.658	18.0378	22.0868	23.8173	57.5133	68.2532	100.494	66.3064	-1.71075	9.6e-10	7.47e-08	Gm47050	9	120095663	120097838	+	2176	TEC	predicted gene, 47050 [Source:MGI Symbol;Acc:MGI:6095756]	-	34	21	19	19	23	52	70	98	70	0.717049	0.651792	0.518887	0.635362	0.685142	1.65446	1.96341	2.89086	1.90741
ENSMUSG00000058470	2229.11	2136.06	2025.01	2290.6	1101.6	1362.14	1354.61	1355.49	0.722606	1.01e-09	7.81e-08	Gm8369	19	11485938	11512577	+	5986	protein_coding	predicted gene 8369 [Source:MGI Symbol;Acc:MGI:3645380]	-	2721	2066	2250	1742	2212	996	1397	1321	1431	20.8603	23.31	22.3369	21.1757	23.953	11.5195	14.244	14.1653	14.1745
ENSMUSG00000031162	180.185	144.303	154.608	184.325	619.374	398.794	409.153	324.902	-1.35938	1.04e-09	8.02e-08	Gata1	X	7959260	7978071	-	2438	protein_coding	GATA binding protein 1 [Source:MGI Symbol;Acc:MGI:95661]	zf-GATA	258	167	152	133	178	560	409	399	343	4.8564	4.62628	3.705	3.96958	4.73258	15.9025	10.2391	10.5051	8.3419
ENSMUSG00000059060	9.71056	16.1391	11.6246	15.533	39.8169	50.7024	60.5013	61.5703	-1.9123	1.05e-09	8.1e-08	Rad51b	12	79297282	79814690	+	3757	protein_coding	RAD51 paralog B [Source:MGI Symbol;Acc:MGI:1099436]	-	23	9	17	10	15	36	52	59	65	0.280941	0.161789	0.268897	0.19368	0.258798	0.663396	0.844761	1.00802	1.02583
ENSMUSG00000035498	60.4213	59.8097	61.6106	68.3453	112.814	154.057	139.461	131.666	-1.15674	1.18e-09	9e-08	Cdcp1	9	123170824	123216038	-	6765	protein_coding	CUB domain containing protein 1 [Source:MGI Symbol;Acc:MGI:2442010]	-	72	56	63	53	66	102	158	136	139	0.48842	0.559074	0.553415	0.570078	0.632394	1.04386	1.42548	1.29042	1.21829
ENSMUSG00000030124	209.317	208.859	169.72	161.543	633.752	424.145	446.069	588.233	-1.3487	1.28e-09	9.77e-08	Lag3	6	124904361	124911705	-	2109	protein_coding	lymphocyte-activation gene 3 [Source:MGI Symbol;Acc:MGI:106588]	-	375	194	220	146	156	573	435	435	621	8.15988	6.21261	6.19904	5.03736	4.79468	18.81	12.5888	13.2395	17.459
ENSMUSG00000038811	88.474	64.5565	67.4229	57.9899	167.01	169.658	183.555	209.339	-1.28162	1.34e-09	1.01e-07	Gngt2	11	95837216	95845734	+	1877	protein_coding	guanine nucleotide binding protein (G protein), gamma transducing activity polypeptide 2 [Source:MGI Symbol;Acc:MGI:893584]	-	130	82	68	58	56	151	174	179	221	3.1784	2.95052	2.15289	2.24849	1.93391	5.5696	5.65792	6.12137	6.98124
ENSMUSG00000040680	147.816	151.898	131.358	157.401	54.1952	75.0785	72.8067	73.8843	1.08421	1.38e-09	1.04e-07	Kremen2	17	23741197	23745833	-	2123	protein_coding	kringle containing transmembrane protein 2 [Source:MGI Symbol;Acc:MGI:1920266]	-	197	137	160	113	152	49	77	71	78	4.25839	4.35832	4.47866	3.87307	4.64093	1.59793	2.21367	2.14668	2.17846
ENSMUSG00000028864	37.7633	30.3795	34.8739	48.6701	97.3302	108.23	151.766	106.09	-1.76895	1.39e-09	1.05e-07	Hgf	5	16553495	16620152	+	7186	protein_coding	hepatocyte growth factor [Source:MGI Symbol;Acc:MGI:96079]	-	27	35	32	30	47	88	111	148	112	0.172427	0.32895	0.264631	0.303781	0.423957	0.847827	0.942774	1.32201	0.924135
ENSMUSG00000030067	2223.72	2230.05	2180.78	2479.07	4367.69	3813.4	3661.87	3369.31	-0.779824	1.42e-09	1.07e-07	Foxp1	6	98925338	99522721	-	13751	protein_coding	forkhead box P1 [Source:MGI Symbol;Acc:MGI:1914004]	Fork	2677	2061	2349	1876	2394	3949	3911	3571	3557	8.93394	10.1226	10.1514	9.92716	11.285	19.8822	17.359	16.6692	15.3375
ENSMUSG00000024544	713.187	756.64	726.54	711.412	1104.92	1008.2	1074.67	1133.84	-0.56617	1.45e-09	1.08e-07	Ldlrad4	18	67933257	68255549	+	2493	protein_coding	low density lipoprotein receptor class A domain containing 4 [Source:MGI Symbol;Acc:MGI:1277150]	-	1009	661	797	625	687	999	1034	1048	1197	18.5737	17.9072	18.9983	18.2425	17.8627	27.7431	25.3145	26.9835	28.4693
ENSMUSG00000020023	26.9738	22.7846	30.2241	20.7107	87.3759	66.3031	70.7558	71.9899	-1.48883	1.46e-09	1.08e-07	Tmcc3	10	94311949	94590956	+	7153	protein_coding	transmembrane and coiled coil domains 3 [Source:MGI Symbol;Acc:MGI:2442900]	-	42	25	24	26	20	79	68	69	76	0.269457	0.236048	0.199389	0.264491	0.18124	0.764629	0.58022	0.619185	0.629985
ENSMUSG00000019838	41.0002	32.2783	30.2241	23.8173	130.511	148.207	125.104	104.196	-1.75097	1.81e-09	1.34e-07	Slc16a10	10	40033532	40142258	-	7356	protein_coding	solute carrier family 16 (monocarboxylic acid transporters), member 10 [Source:MGI Symbol;Acc:MGI:1919722]	-	81	38	34	26	23	118	152	122	110	0.505327	0.348892	0.274673	0.257192	0.202674	1.11059	1.26117	1.06458	0.886657
ENSMUSG00000033107	754.187	826.893	914.859	981.687	535.316	311.04	376.339	351.424	1.15368	2.01e-09	1.49e-07	Rnf125	18	20944625	20983848	+	1334	protein_coding	ring finger protein 125 [Source:MGI Symbol;Acc:MGI:1914914]	-	1223	699	871	787	948	484	319	367	371	42.0726	35.3892	38.8008	42.9285	46.0642	25.1189	14.5951	17.6592	16.4901
ENSMUSG00000055538	38.8423	30.3795	36.0364	47.6346	96.2241	96.5295	112.799	81.4622	-1.3536	2.02e-09	1.49e-07	Zcchc24	14	25711642	25769039	-	4557	protein_coding	zinc finger, CCHC domain containing 24 [Source:MGI Symbol;Acc:MGI:1919168]	-	50	36	32	31	46	87	99	110	86	0.503524	0.533547	0.417301	0.495004	0.65432	1.32176	1.32595	1.54943	1.11898
ENSMUSG00000024014	9910.17	9948.35	10366.9	13959	4278.1	4741.65	5148.76	4433.06	1.15163	2.06e-09	1.51e-07	Pim1	17	29490812	29496111	+	2638	protein_coding	proviral integration site 1 [Source:MGI Symbol;Acc:MGI:97584]	-	10197	9185	10479	8918	13480	3868	4863	5021	4680	177.389	235.154	236.06	245.991	331.228	101.513	112.513	122.173	105.19
ENSMUSG00000029163	74.4477	49.3667	80.21	57.9899	142.677	140.407	146.639	155.347	-1.17281	2.19e-09	1.6e-07	Emilin1	5	30913402	30921277	+	4937	protein_coding	elastin microfibril interfacer 1 [Source:MGI Symbol;Acc:MGI:1926189]	-	87	69	52	69	56	129	144	143	164	0.808695	0.943919	0.625919	1.01698	0.735252	1.809	1.78021	1.85923	1.96963
ENSMUSG00000105606	5.39476	7.59488	2.32493	1.03553	28.7566	39.0018	41.0178	59.6758	-3.72365	2.45e-09	1.78e-07	Igkv2-109	6	68302427	68303158	+	374	IG_V_gene	immunoglobulin kappa variable 2-109 [Source:MGI Symbol;Acc:MGI:3642626]	-	0	5	8	2	1	26	40	40	63	0	0.902916	1.27115	0.389121	0.173316	4.81297	6.5277	6.86512	9.98789
ENSMUSG00000097785	78.7635	76.8982	99.9719	108.731	23.2265	39.9769	37.9415	30.3115	1.48937	2.47e-09	1.79e-07	B230217O12Rik	19	57323385	57360775	-	1642	lincRNA	RIKEN cDNA B230217O12 gene [Source:MGI Symbol;Acc:MGI:2444948]	-	134	73	81	86	105	21	41	37	32	3.74507	3.00261	2.9315	3.81111	4.14503	0.885437	1.52399	1.4464	1.15553
ENSMUSG00000031144	24.8159	38.9238	43.0112	24.8528	283.142	173.558	143.562	132.613	-2.18566	2.79e-09	2.01e-07	Syp	X	7638471	7653256	+	5211	protein_coding	synaptophysin [Source:MGI Symbol;Acc:MGI:98467]	-	93	23	41	37	24	256	178	140	140	0.819013	0.298096	0.467564	0.516663	0.298539	3.40119	2.08483	1.72451	1.59298
ENSMUSG00000021756	3513.07	3610.42	3605.96	4179.42	5433.9	5955.58	5793.77	5505.33	-0.635314	2.89e-09	2.08e-07	Il6st	13	112464070	112510086	+	11099	protein_coding	interleukin 6 signal transducer [Source:MGI Symbol;Acc:MGI:96560]	-	4572	3256	3803	3102	4036	4913	6108	5650	5812	18.9039	19.813	20.362	20.3369	23.571	30.6461	33.5882	32.6757	31.0489
ENSMUSG00000097796	287.001	314.238	333.627	247.493	64.1494	80.9288	70.7558	108.932	1.7052	3.3e-09	2.37e-07	Gm16702	17	8379045	8389468	-	2384	lincRNA	predicted gene, 16702 [Source:MGI Symbol;Acc:MGI:4439626]	-	198	266	331	287	239	58	83	69	115	3.81143	7.53571	8.25087	8.75996	6.49835	1.68435	2.12493	1.85782	2.8602
ENSMUSG00000003273	19.4211	25.6327	17.437	17.6041	44.241	68.2532	85.112	77.6733	-1.90486	3.33e-09	2.38e-07	Car11	7	45699843	45704682	+	1926	protein_coding	carbonic anhydrase 11 [Source:MGI Symbol;Acc:MGI:1336193]	-	17	18	27	15	17	40	70	83	82	0.405062	0.631197	0.833078	0.566711	0.572142	1.43786	2.21827	2.76619	2.52442
ENSMUSG00000027333	187.738	180.378	190.644	229.889	488.863	387.093	473.756	375.105	-1.04615	3.37e-09	2.4e-07	Smox	2	131491496	131525922	+	3894	protein_coding	spermine oxidase [Source:MGI Symbol;Acc:MGI:2445356]	-	345	174	190	164	222	442	397	462	396	4.06586	3.01788	2.89958	3.0646	3.69546	7.85847	6.22252	7.61563	6.02981
ENSMUSG00000037922	32.3685	18.9872	22.0868	30.0305	95.1181	102.38	98.4428	100.407	-1.69604	3.58e-09	2.53e-07	Bank1	3	136053363	136326066	-	7486	protein_coding	B cell scaffold protein with ankyrin repeats 1 [Source:MGI Symbol;Acc:MGI:2442120]	-	65	30	20	19	29	86	105	96	106	0.398467	0.270658	0.158766	0.184684	0.251107	0.795354	0.856074	0.823154	0.839577
ENSMUSG00000046798	213.632	205.062	159.258	140.833	38.7109	64.353	62.5522	69.1482	1.5241	3.59e-09	2.53e-07	Cldn12	5	5489537	5514958	-	4228	protein_coding	claudin 12 [Source:MGI Symbol;Acc:MGI:1929288]	-	175	198	216	137	136	35	66	61	73	1.89947	3.16285	3.03597	2.35783	2.08504	0.573119	0.952754	0.926093	1.02375
ENSMUSG00000090100	457.475	407.276	480.098	361.401	115.027	171.608	183.555	176.186	1.30213	3.61e-09	2.54e-07	Ttbk2	2	120732816	120850604	-	11406	protein_coding	tau tubulin kinase 2 [Source:MGI Symbol;Acc:MGI:2155779]	-	396	424	429	413	349	104	176	179	186	1.59327	2.51062	2.23513	2.63477	1.98337	0.631265	0.941784	1.00735	0.966906
ENSMUSG00000051339	231.975	220.252	181.344	253.706	512.089	456.321	452.222	504.876	-1.01941	3.84e-09	2.69e-07	2900026A02Rik	5	113086323	113221236	-	10814	protein_coding	RIKEN cDNA 2900026A02 gene [Source:MGI Symbol;Acc:MGI:1920194]	-	405	215	232	156	245	463	468	441	533	1.71869	1.34277	1.27491	1.0497	1.46856	2.96419	2.64138	2.61765	2.92244
ENSMUSG00000018168	2442.75	2437.01	2598.11	2532.92	4407.51	3771.48	3774.67	3756.73	-0.700153	4.06e-09	2.84e-07	Ikzf3	11	98464902	98546031	-	8754	protein_coding	IKAROS family zinc finger 3 [Source:MGI Symbol;Acc:MGI:1342542]	zf-C2H2	2836	2264	2567	2235	2446	3985	3868	3681	3966	14.8672	17.467	17.426	18.5779	18.1118	31.5162	26.9682	26.991	26.8628
ENSMUSG00000021823	140.264	137.657	152.283	180.183	44.241	51.6774	63.5776	67.2537	1.34093	4.1e-09	2.85e-07	Vcl	14	20929398	21033676	+	8191	protein_coding	vinculin [Source:MGI Symbol;Acc:MGI:98927]	-	151	130	145	131	174	40	53	62	71	0.845997	1.0719	1.05198	1.16375	1.37697	0.338092	0.394921	0.485864	0.513956
ENSMUSG00000070003	1959.38	2125.62	1908.77	1935.41	1317.28	1339.71	1292.06	1444.53	0.584686	4.44e-09	3.08e-07	Ssbp4	8	70597490	70608872	-	3164	protein_coding	single stranded DNA binding protein 4 [Source:MGI Symbol;Acc:MGI:1924150]	-	2973	1816	2239	1642	1869	1191	1374	1260	1525	43.1208	38.764	42.0529	37.7627	38.2899	26.0608	26.5046	25.5619	28.5784
ENSMUSG00000046999	144.579	124.366	137.171	122.193	784.171	442.671	437.865	341.005	-1.73673	4.46e-09	3.08e-07	1110032F04Rik	3	68869586	68872163	+	2578	protein_coding	RIKEN cDNA 1110032F04 gene [Source:MGI Symbol;Acc:MGI:1915975]	-	303	134	131	118	118	709	454	427	360	5.39372	3.51051	3.01972	3.33062	2.96695	19.0404	10.7484	10.6317	8.27988
ENSMUSG00000010609	2519.35	2440.81	2500.46	2570.2	1744.2	1511.32	1698.14	1740.07	0.626324	4.48e-09	3.08e-07	Psen2	1	180227004	180263438	-	4332	protein_coding	presenilin 2 [Source:MGI Symbol;Acc:MGI:109284]	-	3930	2335	2571	2151	2482	1577	1550	1656	1837	41.6325	36.4038	35.2689	36.1309	37.1385	25.2032	21.8381	24.5376	25.1435
ENSMUSG00000045763	5.39476	5.69616	6.97478	2.07107	22.1205	35.1016	35.8906	26.5226	-2.67621	4.56e-09	3.13e-07	Basp1	15	25363277	25413764	-	2009	protein_coding	brain abundant, membrane attached signal protein 1 [Source:MGI Symbol;Acc:MGI:1917600]	-	5	5	6	6	2	20	36	35	28	0.114214	0.168089	0.17748	0.217319	0.06453	0.689226	1.09369	1.11827	0.826386
ENSMUSG00000028874	38.8423	37.9744	48.8235	51.7767	90.694	164.783	165.097	132.613	-1.54227	4.66e-09	3.19e-07	Fgr	4	132974095	133001910	+	3863	protein_coding	FGR proto-oncogene, Src family tyrosine kinase [Source:MGI Symbol;Acc:MGI:95527]	-	81	36	40	42	50	82	169	161	140	0.962253	0.6294	0.615337	0.791136	0.83899	1.46961	2.67014	2.67523	2.14886
ENSMUSG00000029455	158.606	204.112	191.807	127.371	617.162	435.845	465.552	504.876	-1.40652	4.79e-09	3.26e-07	Aldh2	5	121566027	121593824	-	5126	protein_coding	aldehyde dehydrogenase 2, mitochondrial [Source:MGI Symbol;Acc:MGI:99600]	-	368	147	215	165	123	558	447	454	533	3.29457	1.93681	2.49252	2.34224	1.55539	7.53646	5.32232	5.68508	6.16529
ENSMUSG00000022652	31.2896	29.4302	48.8235	61.0965	2.21205	12.6756	3.07634	3.78894	3.02329	4.87e-09	3.3e-07	Morc1	16	48431237	48630900	+	6479	protein_coding	microrchidia 1 [Source:MGI Symbol;Acc:MGI:1316740]	-	72	29	31	42	59	2	13	3	4	0.50998	0.302301	0.284336	0.471702	0.590276	0.0213714	0.122464	0.0297217	0.0366064
ENSMUSG00000020901	4454.99	4453.45	4286	4560.49	1707.7	1821.38	1714.55	1840.48	1.19047	5.08e-09	3.43e-07	Pik3r5	11	68432121	68497849	+	5550	protein_coding	phosphoinositide-3-kinase regulatory subunit 5 [Source:MGI Symbol;Acc:MGI:2443588]	-	3353	4129	4691	3687	4404	1544	1868	1672	1943	27.7249	50.2459	50.2285	48.34	51.4358	19.2604	20.5426	19.3376	20.758
ENSMUSG00000022353	473.66	526.895	499.859	527.087	880.395	817.088	814.204	711.373	-0.673271	5.41e-09	3.64e-07	Mtss1	15	58941234	59082005	-	11345	protein_coding	metastasis suppressor 1 [Source:MGI Symbol;Acc:MGI:2384818]	-	679	439	555	430	509	796	838	794	751	2.74659	2.61342	2.90714	2.75798	2.9082	4.85758	4.50828	4.49237	3.925
ENSMUSG00000000555	113.29	126.265	105.784	108.731	238.901	237.911	207.14	210.286	-1.07432	5.58e-09	3.75e-07	Itga5	15	103344286	103366763	-	4933	protein_coding	integrin alpha 5 (fibronectin receptor alpha) [Source:MGI Symbol;Acc:MGI:96604]	-	107	105	133	91	105	216	244	202	222	0.995409	1.43756	1.60221	1.34232	1.37972	3.03148	3.01891	2.62845	2.66837
ENSMUSG00000028238	107.895	86.3918	81.3725	91.127	37.6048	16.5758	16.4071	26.5226	2.21953	5.6e-09	3.75e-07	Atp6v0d2	4	19876841	19922605	-	2716	protein_coding	ATPase, H+ transporting, lysosomal V0 subunit D2 [Source:MGI Symbol;Acc:MGI:1924415]	-	266	100	91	70	88	34	17	16	28	4.49449	2.48668	1.99108	1.8754	2.10022	0.866684	0.382024	0.378138	0.61127
ENSMUSG00000041633	149.974	149.999	147.633	153.259	80.7398	89.7042	70.7558	66.3064	1.00594	5.65e-09	3.77e-07	Kctd12b	X	153685154	153696391	-	4906	protein_coding	potassium channel tetramerisation domain containing 12b [Source:MGI Symbol;Acc:MGI:2444667]	-	231	139	158	127	148	73	92	69	70	2.16079	1.91353	1.91385	1.88366	1.95545	1.03017	1.14454	0.902779	0.846009
ENSMUSG00000032666	121.922	124.366	145.308	99.4113	338.443	292.514	225.598	237.756	-1.14104	5.84e-09	3.88e-07	1700025G04Rik	1	151852403	152090125	-	11788	protein_coding	RIKEN cDNA 1700025G04 gene [Source:MGI Symbol;Acc:MGI:1916649]	-	176	113	131	125	96	306	300	220	251	0.685175	0.647422	0.660403	0.771607	0.527889	1.79719	1.55329	1.19796	1.26252
ENSMUSG00000022607	35.6054	31.3289	40.6862	39.3503	99.5422	103.355	96.3919	97.5652	-1.296	5.89e-09	3.9e-07	Ptk2	15	73205102	73423280	-	11803	protein_coding	PTK2 protein tyrosine kinase 2 [Source:MGI Symbol;Acc:MGI:95481]	-	73	33	33	35	38	90	106	94	103	0.283831	0.18883	0.16615	0.215775	0.20869	0.527912	0.548132	0.511205	0.517427
ENSMUSG00000001156	727.213	712.02	661.442	880.204	1548.43	1408.94	1399.73	1288.24	-1.01184	6.05e-09	3.99e-07	Mxd1	6	86647042	86669161	-	7072	protein_coding	MAX dimerization protein 1 [Source:MGI Symbol;Acc:MGI:96908]	bHLH	710	674	750	569	850	1400	1445	1365	1360	4.60728	6.43675	6.30227	5.85459	7.79091	13.7056	12.4709	12.3894	11.4025
ENSMUSG00000070604	127.316	125.316	140.658	105.625	56.4072	62.4029	64.6031	51.1507	1.09346	6.36e-09	4.18e-07	Vsig10l	7	43463151	43472019	+	4075	protein_coding	V-set and immunoglobulin domain containing 10 like [Source:MGI Symbol;Acc:MGI:1922940]	-	173	118	132	121	102	51	64	63	54	1.94826	1.9557	1.92497	2.16065	1.6225	0.866471	0.958571	0.992368	0.785725
ENSMUSG00000026153	115.448	116.771	97.647	110.802	7.74217	23.4011	26.6616	15.1558	2.3979	6.74e-09	4.42e-07	Fam135a	1	24011093	24100341	-	7773	protein_coding	family with sequence similarity 135, member A [Source:MGI Symbol;Acc:MGI:1915437]	-	58	107	123	84	107	7	24	26	16	0.342427	0.929702	0.940361	0.786352	0.892291	0.0623478	0.188449	0.214706	0.122049
ENSMUSG00000044026	689.45	581.009	688.179	579.899	1233.22	1126.18	1196.7	1287.29	-0.851235	6.86e-09	4.48e-07	Slc35g1	19	38395980	38405607	+	3471	protein_coding	solute carrier family 35, member G1 [Source:MGI Symbol;Acc:MGI:2444789]	-	1112	639	612	592	560	1115	1155	1167	1359	14.7021	12.4335	10.4779	12.4106	10.4579	22.2399	20.3095	21.5812	23.215
ENSMUSG00000001288	2738.38	2588.91	2763.18	2836.33	1859.23	1751.18	1843.75	1881.21	0.630143	7.5e-09	4.88e-07	Rarg	15	102234938	102257517	-	4261	protein_coding	retinoic acid receptor, gamma [Source:MGI Symbol;Acc:MGI:97858]	THR-like	4448	2538	2727	2377	2739	1681	1796	1798	1986	47.9051	40.228	38.0322	40.5923	41.667	27.3129	25.7257	27.0856	27.6358
ENSMUSG00000054520	198.527	173.733	205.756	222.64	309.687	431.945	485.036	431.939	-1.12464	7.61e-09	4.94e-07	Sh3bp2	5	34525838	34563641	+	4296	protein_coding	SH3-domain binding protein 2 [Source:MGI Symbol;Acc:MGI:1346349]	-	208	184	183	177	215	280	443	473	456	2.22192	2.89269	2.53142	2.99803	3.24404	4.51238	6.29378	7.06735	6.29369
ENSMUSG00000029084	237.369	208.859	230.168	211.249	662.509	504.099	547.588	599.6	-1.21047	7.89e-09	5.1e-07	Cd38	5	43868553	43912375	+	3890	protein_coding	CD38 antigen [Source:MGI Symbol;Acc:MGI:107474]	-	490	220	220	198	204	599	517	534	633	5.78063	3.81964	3.36087	3.70375	3.39932	10.6608	8.11172	8.81153	9.64848
ENSMUSG00000027351	75.5266	91.1386	77.8851	66.2742	390.427	272.038	277.896	285.118	-1.68754	8.67e-09	5.57e-07	Spred1	2	117121374	117182279	+	6784	protein_coding	sprouty protein with EVH-1 domain 1, related sequence [Source:MGI Symbol;Acc:MGI:2150016]	-	221	70	96	67	64	353	279	271	301	1.49498	0.696885	0.840937	0.718647	0.611513	3.60247	2.5101	2.56415	2.63078
ENSMUSG00000030268	55.0265	60.7591	53.4733	32.1016	214.569	134.556	179.453	133.56	-1.58697	8.67e-09	5.57e-07	Bcat1	6	144993835	145076184	-	9322	protein_coding	branched chain aminotransferase 1, cytosolic [Source:MGI Symbol;Acc:MGI:104861]	-	99	51	64	46	31	194	138	175	141	0.487366	0.369496	0.407989	0.359067	0.215558	1.4408	0.903528	1.205	0.896839
ENSMUSG00000085723	56.1055	42.7212	40.6862	46.599	7.74217	16.5758	13.3308	16.103	1.84424	8.9e-09	5.69e-07	Gm15915	10	93674218	93683322	-	908	antisense	predicted gene 15915 [Source:MGI Symbol;Acc:MGI:3801763]	-	77	52	45	35	45	7	17	13	17	3.89165	3.86782	2.94513	2.80484	3.21246	0.533733	1.14271	0.919004	1.11011
ENSMUSG00000010660	113.29	132.91	122.059	129.442	36.4988	62.4029	46.1451	56.8341	1.24835	9.03e-09	5.76e-07	Plcd1	9	119071527	119093502	-	3093	protein_coding	phospholipase C, delta 1 [Source:MGI Symbol;Acc:MGI:97614]	-	143	105	140	105	125	33	64	45	60	2.1217	2.29276	2.68984	2.47022	2.61964	0.738662	1.26291	0.933883	1.15021
ENSMUSG00000028545	6.47371	15.1898	4.64986	12.4264	49.7711	41.927	45.1196	35.0477	-2.13403	9.39e-09	5.97e-07	Bend5	4	111415006	111460298	+	2105	protein_coding	BEN domain containing 5 [Source:MGI Symbol;Acc:MGI:1914871]	-	13	6	16	4	12	45	43	44	37	0.283413	0.192508	0.451696	0.138272	0.369522	1.48004	1.24678	1.34171	1.04221
ENSMUSG00000001521	84.1582	70.2527	73.2352	89.056	183.6	157.957	149.715	143.032	-1.00672	9.54e-09	6.04e-07	Tulp3	6	128321161	128355851	-	9342	protein_coding	tubby-like protein 3 [Source:MGI Symbol;Acc:MGI:1329045]	Tub	106	78	74	63	86	166	162	146	151	0.520709	0.563902	0.470728	0.490712	0.596719	1.23021	1.05839	1.00317	0.958389
ENSMUSG00000031328	31148.3	31382.1	31724.8	32481.6	22206.8	18302.6	17999.7	18246.6	0.804613	9.86e-09	6.23e-07	Flna	X	74223461	74249820	-	9400	protein_coding	filamin, alpha [Source:MGI Symbol;Acc:MGI:95556]	-	55709	28869	33056	27291	31367	20078	18771	17553	19263	271.973	207.421	208.978	211.26	216.3	147.878	121.88	119.862	121.507
ENSMUSG00000027381	585.871	598.097	570.77	607.859	2140.16	1278.28	1251.04	1068.48	-1.25461	9.98e-09	6.28e-07	Bcl2l11	2	128126038	128162547	+	8029	protein_coding	BCL2-like 11 (apoptosis facilitator) [Source:MGI Symbol;Acc:MGI:1197519]	-	876	543	630	491	587	1935	1311	1220	1128	5.00693	4.56759	4.66291	4.44986	4.73902	16.6852	9.96582	9.75345	8.33014
ENSMUSG00000015222	23.7369	31.3289	38.3613	27.9594	64.1494	83.8539	99.4683	125.035	-1.59473	1.06e-08	6.65e-07	Map2	1	66175273	66442583	+	16449	protein_coding	microtubule-associated protein 2 [Source:MGI Symbol;Acc:MGI:97175]	-	45	22	33	33	27	58	86	97	132	0.125546	0.09033	0.119221	0.145983	0.106399	0.244118	0.319103	0.378523	0.475816
ENSMUSG00000030465	3.23685	2.84808	4.64986	2.07107	15.4843	28.2763	48.196	23.6809	-3.21648	1.08e-08	6.75e-07	Psd3	8	67689082	68212027	-	17632	protein_coding	pleckstrin and Sec7 domain containing 3 [Source:MGI Symbol;Acc:MGI:1918215]	-	4	3	3	4	2	14	29	47	25	0.0104109	0.0114913	0.0101111	0.0165076	0.00735258	0.0549716	0.100385	0.171102	0.0840704
ENSMUSG00000076556	1.07895	0	0	0	4.4241	183.309	65.6285	128.824	-8.47324	1.09e-08	6.76e-07	Igkv4-57	6	69575975	69576500	-	352	IG_V_gene	immunoglobulin kappa variable 4-57 [Source:MGI Symbol;Acc:MGI:2685035]	-	0	1	0	0	0	4	188	64	136	0	0.19187	0	0	0	0.786736	32.5977	11.6707	22.9087
ENSMUSG00000036591	785.477	828.792	821.862	692.772	103.966	234.986	219.445	223.547	1.83014	1.13e-08	7.01e-07	Arhgap21	2	20847919	20968881	-	9271	protein_coding	Rho GTPase activating protein 21 [Source:MGI Symbol;Acc:MGI:1918685]	-	478	728	873	707	669	94	241	214	236	2.36608	5.30339	5.59584	5.54906	4.67747	0.701961	1.58658	1.48165	1.50935
ENSMUSG00000001761	12.9474	12.3417	13.9496	9.31981	56.4072	35.1016	47.1705	36.9422	-1.8854	1.14e-08	7.08e-07	Smo	6	29735503	29761365	+	5621	protein_coding	smoothened, frizzled class receptor [Source:MGI Symbol;Acc:MGI:108075]	-	15	12	13	12	9	51	36	46	39	0.122463	0.144184	0.137438	0.155344	0.103786	0.628157	0.390896	0.525296	0.411392
ENSMUSG00000039747	4862.83	4937.62	4907.92	5119.68	2568.19	3077.24	2949.18	2867.28	0.728313	1.18e-08	7.25e-07	Orai2	5	136147459	136170713	-	6077	protein_coding	ORAI calcium release-activated calcium modulator 2 [Source:MGI Symbol;Acc:MGI:2443195]	-	5337	4507	5201	4222	4944	2322	3156	2876	3027	40.303	50.0896	50.8599	50.554	52.7352	26.4536	31.6971	30.378	29.5344
ENSMUSG00000004633	94.9477	74.0501	83.6974	93.1981	212.357	186.234	188.682	196.078	-1.06624	1.31e-08	8.02e-07	Chn2	6	54039554	54301810	+	5812	protein_coding	chimerin 2 [Source:MGI Symbol;Acc:MGI:1917243]	-	163	88	78	72	90	192	191	184	207	1.28704	1.0226	0.79753	0.901433	1.00376	2.28711	2.00576	2.03213	2.11178
ENSMUSG00000021775	1438.24	1351.89	1413.56	1566.76	998.74	962.37	869.578	807.044	0.700986	1.31e-08	8.02e-07	Nr1d2	14	18204054	18239127	-	5409	protein_coding	nuclear receptor subfamily 1, group D, member 2 [Source:MGI Symbol;Acc:MGI:2449205]	THR-like	2207	1333	1424	1216	1513	903	987	848	852	18.7247	16.6442	15.6448	16.3585	18.1315	11.558	11.1371	10.0633	9.33958
ENSMUSG00000074570	247.08	224.049	210.406	194.68	79.6338	100.43	132.283	98.5124	1.17194	1.32e-08	8.08e-07	Cass4	2	172393794	172433757	+	5340	protein_coding	Cas scaffolding protein family member 4 [Source:MGI Symbol;Acc:MGI:2444482]	-	382	229	236	181	188	72	103	129	104	3.28285	2.8963	2.62633	2.4664	2.28207	0.933475	1.17725	1.55063	1.15477
ENSMUSG00000031169	48.5528	55.0629	41.8487	42.4569	0	1.95009	7.17812	2.8417	3.73315	1.37e-08	8.35e-07	Porcn	X	8193848	8206525	-	3000	protein_coding	porcupine O-acyltransferase [Source:MGI Symbol;Acc:MGI:1890212]	-	18	45	58	36	41	0	2	7	3	0.275347	1.01307	1.14891	0.873188	0.885878	0	0.0406893	0.149774	0.0592932
ENSMUSG00000029475	1010.98	975.942	988.094	999.291	1652.4	1392.36	1491	1506.1	-0.577368	1.39e-08	8.46e-07	Kdm2b	5	122870665	122989823	-	10869	protein_coding	lysine (K)-specific demethylase 2B [Source:MGI Symbol;Acc:MGI:1354737]	-	1479	937	1028	850	965	1494	1428	1454	1590	6.24464	5.82236	5.62059	5.69057	5.75505	9.5164	8.01882	8.58686	8.67386
ENSMUSG00000117059	97.1056	110.126	112.759	117.015	28.7566	31.2015	26.6616	10.4196	2.02321	1.42e-08	8.57e-07	AC154766.1	17	23619236	23620900	-	995	processed_pseudogene	novel pseudogene	-	76	90	116	97	113	26	32	26	11	3.50525	6.10897	6.92808	7.09374	7.36151	1.8091	1.9629	1.6773	0.655502
ENSMUSG00000022661	682.976	698.729	698.641	616.143	1902.36	1512.3	1568.93	1402.85	-1.09864	1.43e-08	8.62e-07	Cd200	16	45382135	45409053	-	3321	protein_coding	CD200 antigen [Source:MGI Symbol;Acc:MGI:1196990]	-	1402	633	736	601	595	1720	1551	1530	1481	19.3735	12.8731	13.17	13.1684	11.6134	35.8568	28.5046	29.5721	26.4418
ENSMUSG00000026748	11.8685	12.3417	17.437	8.28427	90.694	41.927	57.425	42.6256	-2.13032	1.44e-08	8.69e-07	Plxdc2	2	16356304	16755839	+	6947	protein_coding	plexin domain containing 2 [Source:MGI Symbol;Acc:MGI:1914698]	-	22	11	13	15	8	82	43	56	45	0.14533	0.106941	0.111205	0.157116	0.0746456	0.8172	0.377783	0.517429	0.384078
ENSMUSG00000042766	358.212	440.503	402.212	268.203	65.2554	110.18	111.774	128.824	1.67757	1.46e-08	8.74e-07	Trim46	3	89234177	89246309	-	3792	protein_coding	tripartite motif-containing 46 [Source:MGI Symbol;Acc:MGI:2673000]	-	270	332	464	346	259	59	113	109	136	3.26757	5.91315	7.27156	6.63948	4.42734	1.0772	1.81879	1.84509	2.12655
ENSMUSG00000041075	6.47371	7.59488	10.4622	1.03553	36.4988	29.2514	35.8906	35.0477	-2.41629	1.5e-08	8.96e-07	Fzd7	1	59482424	59486955	+	4532	protein_coding	frizzled class receptor 7 [Source:MGI Symbol;Acc:MGI:108570]	-	9	6	8	9	1	33	30	35	37	0.0911342	0.089415	0.104901	0.144504	0.0143028	0.504122	0.40402	0.495722	0.484079
ENSMUSG00000015889	1267.77	1256	1247.32	1249.89	4220.59	3034.34	2983.02	2715.72	-1.21139	1.59e-08	9.46e-07	Lta4h	10	93453411	93484875	+	6102	protein_coding	leukotriene A4 hydrolase [Source:MGI Symbol;Acc:MGI:96836]	-	2685	1175	1323	1073	1207	3816	3112	2909	2867	20.193	13.0051	12.8844	12.7954	12.8217	43.296	31.1271	30.6007	27.8587
ENSMUSG00000094951	0	0	0	0	21.0145	6.82532	13.3308	15.1558	-6.28427	1.6e-08	9.49e-07	Ighv5-6	12	113625506	113625956	-	353	IG_V_gene	immunoglobulin heavy variable 5-6 [Source:MGI Symbol;Acc:MGI:4439815]	-	0	0	0	0	0	19	7	13	16	0	0	0	0	0	3.72641	1.21031	2.3639	2.68751
ENSMUSG00000058013	1818.03	1833.21	1943.64	1694.13	1066.21	1073.53	1184.39	1250.35	0.736444	1.65e-08	9.77e-07	2024-09-11	5	93093437	93176447	+	9472	protein_coding	septin 11 [Source:MGI Symbol;Acc:MGI:1277214]	-	3050	1685	1931	1672	1636	964	1101	1155	1320	14.777	12.0145	12.1149	12.8446	11.1957	7.04607	7.09443	7.82708	8.26298
ENSMUSG00000024521	411.081	422.465	405.7	618.214	178.07	229.136	245.082	233.02	1.08798	1.73e-08	1.02e-06	Pmaip1	18	66458604	66465550	+	2646	protein_coding	phorbol-12-myristate-13-acetate-induced protein 1 [Source:MGI Symbol;Acc:MGI:1930146]	-	676	381	445	349	597	161	235	239	246	11.7243	9.72487	9.9942	9.59758	14.625	4.21258	5.42063	5.79786	5.51252
ENSMUSG00000029469	121.922	145.252	104.622	97.3402	50.8771	51.6774	51.2723	49.2562	1.17937	1.74e-08	1.02e-06	Ift81	5	122550204	122614518	-	5840	protein_coding	intraflagellar transport 81 [Source:MGI Symbol;Acc:MGI:1098597]	-	144	113	153	90	94	46	53	50	52	1.13156	1.30682	1.55689	1.12139	1.04334	0.545327	0.553904	0.549562	0.527953
ENSMUSG00000042474	4.31581	3.79744	11.6246	6.21321	36.4988	35.1016	28.7125	37.8894	-2.27991	1.77e-08	1.04e-06	Fcmr	1	130865669	130880791	+	1736	protein_coding	Fc fragment of IgM receptor [Source:MGI Symbol;Acc:MGI:1916419]	-	13	4	4	10	6	33	36	28	40	0.343655	0.155618	0.136927	0.419157	0.224034	1.31606	1.26568	1.0353	1.3662
ENSMUSG00000041238	425.107	440.503	507.997	395.574	178.07	243.761	236.878	251.017	0.923831	1.86e-08	1.09e-06	Rbbp8	18	11633276	11743207	+	3867	protein_coding	retinoblastoma binding protein 8, endonuclease [Source:MGI Symbol;Acc:MGI:2442995]	-	535	394	464	437	382	161	250	231	265	6.34905	6.88131	7.13053	8.22306	6.40325	2.88246	3.94582	3.8344	4.06328
ENSMUSG00000041707	19.4211	24.6834	11.6246	14.4975	37.6048	79.9537	76.9084	71.9899	-1.93128	1.87e-08	1.09e-06	Tmem273	14	32785963	32817984	+	1604	protein_coding	transmembrane protein 273 [Source:MGI Symbol;Acc:MGI:1916319]	-	23	18	26	10	14	34	82	75	76	0.65804	0.757909	0.963268	0.453651	0.565764	1.46753	3.12019	3.00135	2.8094
ENSMUSG00000028982	271.896	236.391	245.28	274.417	152.631	114.08	95.3665	90.9346	1.32339	1.87e-08	1.09e-06	Slc25a33	4	149744036	149774277	-	1887	protein_coding	solute carrier family 25, member 33 [Source:MGI Symbol;Acc:MGI:1917806]	-	525	252	249	211	265	138	117	93	96	12.7678	9.0194	7.84161	8.13649	9.10302	5.06313	3.7843	3.16352	3.0165
ENSMUSG00000044949	51.7897	39.8731	47.661	39.3503	101.754	118.956	94.341	97.5652	-1.15831	2.1e-08	1.21e-06	Ubtd2	11	32455370	32516687	+	1012	protein_coding	ubiquitin domain containing 2 [Source:MGI Symbol;Acc:MGI:2444752]	-	71	48	42	41	38	92	122	92	103	3.21964	3.20339	2.4663	2.94802	2.43397	6.29389	7.35785	5.83535	6.03478
ENSMUSG00000020590	1675.61	1636.7	1594.9	1946.8	677.993	859.99	796.771	864.826	1.00314	2.27e-08	1.31e-06	Snx13	12	35047186	35147479	+	7866	protein_coding	sorting nexin 13 [Source:MGI Symbol;Acc:MGI:2661416]	-	1591	1553	1724	1372	1880	613	882	777	913	9.28208	13.3342	13.0245	12.6919	15.4923	5.39533	6.84363	6.34055	6.88211
ENSMUSG00000048787	598.818	513.604	581.232	651.351	371.624	386.118	363.008	350.477	0.69531	2.36e-08	1.36e-06	Dcun1d3	7	119852796	119896298	-	7838	protein_coding	DCN1, defective in cullin neddylation 1, domain containing 3 (S. cerevisiae) [Source:MGI Symbol;Acc:MGI:2679003]	-	862	555	541	500	629	336	396	354	370	5.04697	4.7823	4.10176	4.64185	5.20184	2.96788	3.08363	2.89906	2.79899
ENSMUSG00000032041	221.185	266.77	203.431	275.452	51.9831	99.4546	111.774	109.879	1.3636	2.44e-08	1.4e-06	Tirap	9	35184551	35200291	-	4929	protein_coding	toll-interleukin 1 receptor (TIR) domain-containing adaptor protein [Source:MGI Symbol;Acc:MGI:2152213]	-	321	205	281	175	266	47	102	109	116	2.98865	2.80895	3.38786	2.58348	3.49812	0.660162	1.26303	1.41947	1.39542
ENSMUSG00000030844	641.976	637.97	592.857	645.138	4529.17	2394.71	2306.23	2294.2	-1.8718	2.48e-08	1.42e-06	Rgs10	7	128373621	128418758	-	1711	protein_coding	regulator of G-protein signalling 10 [Source:MGI Symbol;Acc:MGI:1915115]	-	1931	595	672	510	623	4095	2456	2249	2422	51.7918	23.4864	23.3398	21.6894	23.602	165.697	87.6093	84.3722	83.9322
ENSMUSG00000062866	477.976	474.68	423.137	532.265	707.856	956.52	994.683	1028.7	-1.03207	2.48e-08	1.42e-06	Phactr2	10	13207717	13474412	-	11692	protein_coding	phosphatase and actin regulator 2 [Source:MGI Symbol;Acc:MGI:2446138]	-	475	443	500	364	514	640	981	970	1086	1.86438	2.55896	2.54132	2.26537	2.84961	3.78968	5.12097	5.32528	5.50739
ENSMUSG00000024754	541.634	525.946	521.946	705.199	245.537	250.587	303.532	358.055	1.00726	2.53e-08	1.44e-06	Tmem2	19	21778342	21858327	+	6667	protein_coding	transmembrane protein 2 [Source:MGI Symbol;Acc:MGI:1890373]	-	839	502	554	449	681	222	257	296	378	5.77511	5.08536	4.93807	4.90052	6.62107	2.30534	2.35274	2.84984	3.36175
ENSMUSG00000026663	814.608	834.488	824.187	927.839	589.511	582.102	551.69	556.027	0.614194	2.6e-08	1.48e-06	Atf6	1	170704674	170867771	-	9231	protein_coding	activating transcription factor 6 [Source:MGI Symbol;Acc:MGI:1926157]	TF_bZIP	1305	755	879	709	896	533	597	538	587	6.4877	5.52392	5.65872	5.58887	6.29174	3.99752	3.94727	3.74105	3.77046
ENSMUSG00000024659	92.7898	104.43	90.6722	99.4113	17.6964	26.3262	32.8143	38.8366	2.08507	2.72e-08	1.54e-06	Anxa1	19	20373428	20390944	-	2608	protein_coding	annexin A1 [Source:MGI Symbol;Acc:MGI:96819]	-	308	86	110	78	96	16	27	32	41	5.41966	2.2271	2.50647	2.17627	2.38603	0.424741	0.63187	0.787593	0.93214
ENSMUSG00000052087	3413.8	3559.15	3380.44	3090.03	2519.52	2250.4	2266.24	2283.78	0.525316	2.85e-08	1.61e-06	Rgs14	13	55369732	55384687	+	4239	protein_coding	regulator of G-protein signaling 14 [Source:MGI Symbol;Acc:MGI:1859709]	-	4531	3164	3749	2908	2984	2278	2308	2210	2411	49.0523	50.4106	52.5569	49.918	45.6296	37.2051	33.2311	33.4648	33.724
ENSMUSG00000112290	0	0.94936	1.16246	2.07107	22.1205	16.5758	16.4071	21.7864	-3.844	2.87e-08	1.62e-06	Gm33782	10	96310131	96362367	+	517	lincRNA	predicted gene, 33782 [Source:MGI Symbol;Acc:MGI:5592941]	-	3	0	1	1	2	20	17	16	23	0.266293	0	0.114944	0.140746	0.250756	2.67825	2.00692	1.9865	2.6378
ENSMUSG00000041842	50.7107	59.8097	36.0364	37.2792	159.268	116.03	139.461	110.826	-1.3952	2.94e-08	1.65e-06	Fhdc1	3	84442198	84480429	-	6270	protein_coding	FH2 domain containing 1 [Source:MGI Symbol;Acc:MGI:2684972]	-	87	47	63	31	36	144	119	136	117	0.636767	0.506266	0.597105	0.359766	0.372174	1.59003	1.15838	1.39229	1.10643
ENSMUSG00000067336	350.659	388.288	334.79	362.437	1037.45	644.505	741.397	740.738	-1.05538	3.03e-08	1.7e-06	Bmpr2	1	59763400	59879014	+	17983	protein_coding	bone morphogenetic protein receptor, type II (serine/threonine kinase) [Source:MGI Symbol;Acc:MGI:1095407]	-	633	325	409	288	350	938	661	723	782	1.61536	1.22059	1.35157	1.16535	1.26159	3.61121	2.24342	2.58069	2.57839
ENSMUSG00000071649	1467.37	1406	1435.64	1347.23	936.803	998.447	1000.84	1014.49	0.555205	3.23e-08	1.8e-06	B3gat3	19	8920374	8927234	+	1601	protein_coding	beta-1,3-glucuronyltransferase 3 (glucuronosyltransferase I) [Source:MGI Symbol;Acc:MGI:1919977]	-	2180	1360	1481	1235	1301	847	1024	976	1071	62.4876	57.3715	54.972	56.1309	52.6741	36.6272	39.0374	39.1308	39.6646
ENSMUSG00000021662	21.579	23.734	15.112	31.066	1.10602	0.975045	4.10178	0	3.9214	3.35e-08	1.86e-06	Arhgef28	13	97899469	98206439	-	7328	protein_coding	Rho guanine nucleotide exchange factor (GEF) 28 [Source:MGI Symbol;Acc:MGI:1346016]	-	32	20	25	13	30	1	1	4	0	0.200398	0.184329	0.202737	0.129088	0.265367	0.0094477	0.00832887	0.0350376	0
ENSMUSG00000043587	312.896	266.77	296.428	286.843	144.889	123.831	117.926	99.4597	1.51848	3.46e-08	1.92e-06	Pxylp1	9	96823336	96892669	-	6148	protein_coding	2-phosphoxylose phosphatase 1 [Source:MGI Symbol;Acc:MGI:2442444]	-	783	290	281	255	277	131	127	115	105	5.84463	3.18576	2.71613	3.01809	2.9205	1.47519	1.26079	1.20067	1.01265
ENSMUSG00000025743	83.0793	117.721	99.9719	38.3148	218.993	479.722	531.181	254.806	-2.06238	3.55e-08	1.96e-06	Sdc3	4	130792537	130826319	+	5989	protein_coding	syndecan 3 [Source:MGI Symbol;Acc:MGI:1349163]	-	143	77	124	86	37	198	492	518	269	1.09575	0.868331	1.2304	1.04489	0.40046	2.28888	5.01398	5.55182	2.66319
ENSMUSG00000022995	2.1579	4.7468	5.81232	2.07107	38.7109	20.476	24.6107	28.417	-3.3166	3.59e-08	1.98e-06	Enah	1	181896384	182019990	-	21452	protein_coding	ENAH actin regulator [Source:MGI Symbol;Acc:MGI:108360]	-	0	2	5	5	2	35	21	24	30	0	0.00629667	0.013851	0.0169601	0.00604329	0.112957	0.059748	0.071813	0.0829198
ENSMUSG00000063659	555.66	515.503	467.31	422.498	845.003	792.712	798.822	920.712	-0.839559	3.64e-08	2e-06	Zbtb18	1	177442351	177450764	+	6138	protein_coding	zinc finger and BTB domain containing 18 [Source:MGI Symbol;Acc:MGI:1353609]	ZBTB	527	515	543	402	408	764	813	779	972	3.94015	5.66669	5.25716	4.76569	4.30868	8.61744	8.08417	8.14649	9.38953
ENSMUSG00000037211	205.001	232.593	235.98	354.153	1086.12	668.881	675.769	542.766	-1.45304	3.83e-08	2.1e-06	Spry1	3	37639947	37644598	+	2906	protein_coding	sprouty RTK signaling antagonist 1 [Source:MGI Symbol;Acc:MGI:1345139]	-	448	190	245	203	342	982	686	659	573	7.07475	4.41577	5.01012	5.08308	7.62855	23.3952	14.4079	14.5562	11.6913
ENSMUSG00000048031	3.23685	2.84808	2.32493	0	21.0145	27.3013	19.4835	16.103	-3.30253	3.93e-08	2.14e-06	Fcrl5	3	87435773	87500678	+	3480	protein_coding	Fc receptor-like 5 [Source:MGI Symbol;Acc:MGI:3053558]	-	3	3	3	2	0	19	28	19	17	0.0395613	0.0582225	0.0512295	0.0418193	0	0.377995	0.491078	0.350456	0.289651
ENSMUSG00000049493	28.0527	49.3667	26.7367	28.995	4.4241	0.975045	5.12723	9.47235	2.96308	3.93e-08	2.14e-06	Pls1	9	95752642	95845311	-	3890	protein_coding	plastin 1 (I-isoform) [Source:MGI Symbol;Acc:MGI:104809]	-	84	26	52	23	28	4	1	5	10	0.990966	0.451411	0.794386	0.430234	0.466573	0.0711905	0.01569	0.082505	0.152425
ENSMUSG00000026417	0	0	0	0	9.95422	15.6007	11.2799	9.47235	-6.00601	4.21e-08	2.29e-06	Pigr	1	130826684	130852249	+	4025	protein_coding	polymeric immunoglobulin receptor [Source:MGI Symbol;Acc:MGI:103080]	-	0	0	0	0	0	9	16	11	10	0	0	0	0	0	0.154806	0.24262	0.175423	0.147312
ENSMUSG00000048234	553.502	552.528	503.347	574.722	804.08	858.04	841.891	761.577	-0.611421	4.22e-08	2.29e-06	Rnf149	1	39551296	39577405	-	2838	protein_coding	ring finger protein 149 [Source:MGI Symbol;Acc:MGI:2677438]	-	667	513	582	433	555	727	880	821	804	10.7856	12.2083	12.1868	11.102	12.6763	17.7351	18.9253	18.5691	16.7976
ENSMUSG00000089809	9.71056	23.734	24.4117	13.4619	61.9374	92.6293	74.8576	66.3064	-1.8619	4.33e-08	2.34e-06	Rasgef1b	5	99217426	99729065	-	13805	protein_coding	RasGEF domain family, member 1B [Source:MGI Symbol;Acc:MGI:2443755]	-	40	9	25	21	13	56	95	73	70	0.13297	0.0440306	0.107617	0.11069	0.0610405	0.280843	0.420009	0.339427	0.300654
ENSMUSG00000034987	506.028	606.641	616.106	585.077	211.251	269.113	303.532	280.382	1.03147	4.36e-08	2.35e-06	Hrh2	13	54192129	54236180	+	5935	protein_coding	histamine receptor H2 [Source:MGI Symbol;Acc:MGI:108482]	-	558	469	639	530	565	191	276	296	296	4.31462	5.33705	6.3982	6.49803	6.17077	2.22805	2.83831	3.20133	2.95717
ENSMUSG00000019960	253.554	269.618	253.417	358.295	1000.95	638.655	660.387	605.283	-1.25394	4.41e-08	2.37e-06	Dusp6	10	99263231	99267489	+	3132	protein_coding	dual specificity phosphatase 6 [Source:MGI Symbol;Acc:MGI:1914853]	-	526	235	284	218	346	905	655	644	639	7.70713	5.06751	5.38858	5.06479	7.16087	20.005	12.7641	13.1985	12.0972
ENSMUSG00000034586	84.1582	75.9488	80.21	95.2692	186.918	138.456	152.791	172.397	-0.98321	4.47e-08	2.39e-06	Hid1	11	115347707	115367756	-	4595	protein_coding	HID1 domain containing [Source:MGI Symbol;Acc:MGI:2445087]	-	104	78	80	69	92	169	142	149	182	1.03867	1.14646	1.03462	1.09267	1.29782	2.54632	1.88614	2.08142	2.3485
ENSMUSG00000034265	5.39476	8.54424	9.29971	7.24874	33.1807	36.0767	30.7634	24.6281	-2.07735	4.52e-08	2.41e-06	Zdhhc14	17	5492557	5753811	+	3078	protein_coding	zinc finger, DHHC domain containing 14 [Source:MGI Symbol;Acc:MGI:2653229]	-	9	5	9	8	7	30	37	30	26	0.134185	0.109711	0.173761	0.189124	0.147415	0.674783	0.733677	0.625622	0.500852
ENSMUSG00000040016	7.55266	6.64552	6.97478	7.24874	43.135	22.426	31.7888	28.417	-2.31691	4.57e-08	2.44e-06	Ptger3	3	157566892	157645888	+	5688	protein_coding	prostaglandin E receptor 3 (subtype EP3) [Source:MGI Symbol;Acc:MGI:97795]	-	5	7	7	6	7	39	23	31	30	0.0403403	0.0831165	0.0731335	0.076757	0.0797719	0.474697	0.246797	0.349834	0.312728
ENSMUSG00000022346	1062.77	1071.83	1126.43	1334.8	2564.87	2018.34	2000.64	1715.44	-0.868163	4.99e-08	2.65e-06	Myc	15	61985391	61990374	+	2717	protein_coding	myelocytomatosis oncogene [Source:MGI Symbol;Acc:MGI:97250]	bHLH	1483	985	1129	969	1289	2319	2070	1951	1811	25.0484	24.4847	24.6935	25.9514	30.7521	59.0912	46.5	46.0922	39.5215
ENSMUSG00000006342	182.343	193.67	170.882	183.29	398.169	317.865	357.881	408.258	-0.922556	5.08e-08	2.69e-06	Susd2	10	75636706	75644008	-	3435	protein_coding	sushi domain containing 2 [Source:MGI Symbol;Acc:MGI:1918983]	-	333	169	204	147	177	360	326	349	431	4.44884	3.32284	3.52924	3.11399	3.34009	7.25584	5.79245	6.52166	7.4397
ENSMUSG00000026883	80.9214	68.3539	53.4733	55.9189	134.935	139.432	172.275	123.141	-1.21799	5.31e-08	2.8e-06	Dab2ip	2	35558266	35730994	+	8366	protein_coding	disabled 2 interacting protein [Source:MGI Symbol;Acc:MGI:1916851]	-	66	75	72	46	54	122	143	168	130	0.362039	0.605469	0.511438	0.400098	0.418396	1.00961	1.04325	1.28899	0.921362
ENSMUSG00000028339	18.3422	18.0378	15.112	18.6396	66.3615	57.5277	71.7812	42.6256	-1.61671	5.59e-08	2.94e-06	Col15a1	4	47208161	47313167	+	6349	protein_coding	collagen, type XV, alpha 1 [Source:MGI Symbol;Acc:MGI:88449]	-	35	17	19	13	18	60	59	70	45	0.252983	0.180839	0.177839	0.148992	0.183772	0.654271	0.567177	0.707705	0.420254
ENSMUSG00000021298	2903.46	2670.55	2762.01	3459.72	1706.6	1948.14	1883.74	1856.58	0.66227	5.64e-08	2.96e-06	Gpr132	12	112850873	112868228	-	2715	protein_coding	G protein-coupled receptor 132 [Source:MGI Symbol;Acc:MGI:1890220]	-	3867	2691	2813	2376	3341	1543	1998	1837	1960	65.3632	66.9411	61.5712	63.68	79.766	39.3466	44.9156	43.4309	42.8046
ENSMUSG00000091418	12.9474	3.79744	4.64986	11.3909	19.9084	61.4279	69.7303	105.143	-3.22061	5.69e-08	2.98e-06	Gm3164	14	4415448	4443839	+	1945	protein_coding	predicted gene 3164 [Source:MGI Symbol;Acc:MGI:3781343]	-	3	12	4	4	11	18	63	68	111	0.0707833	0.416688	0.122213	0.149647	0.366593	0.640715	1.97694	2.24414	3.38383
ENSMUSG00000022665	3.23685	3.79744	2.32493	2.07107	15.4843	19.5009	20.5089	36.9422	-3.19071	5.85e-08	3.05e-06	Ccdc80	16	45093402	45128077	+	4293	protein_coding	coiled-coil domain containing 80 [Source:MGI Symbol;Acc:MGI:1915146]	-	2	3	4	2	2	14	20	20	39	0.0213795	0.0471964	0.0553703	0.0338997	0.0301982	0.225777	0.284342	0.29904	0.538652
ENSMUSG00000038763	88.474	75.9488	102.297	84.9138	12.1663	21.451	22.5598	27.4698	1.89856	5.85e-08	3.05e-06	Alpk3	7	81057600	81105612	+	6445	protein_coding	alpha-kinase 3 [Source:MGI Symbol;Acc:MGI:2151224]	-	57	82	80	88	82	11	22	22	29	0.405864	0.85929	0.737641	0.993542	0.824712	0.118163	0.208339	0.219109	0.266796
ENSMUSG00000048058	4.31581	2.84808	4.64986	5.17767	28.7566	33.1515	18.458	23.6809	-2.49543	6e-08	3.12e-06	Ldlrad3	2	101950203	102186385	-	6023	protein_coding	low density lipoprotein receptor class A domain containing 3 [Source:MGI Symbol;Acc:MGI:2138856]	-	8	4	3	4	5	26	34	18	25	0.0609545	0.0448535	0.0295996	0.0483252	0.0538107	0.298863	0.344539	0.191831	0.246111
ENSMUSG00000052942	49.6318	49.3667	51.1484	54.8833	12.1663	17.5508	25.6361	15.1558	1.63574	6.11e-08	3.16e-06	Glis3	19	28258851	28680077	-	8842	protein_coding	GLIS family zinc finger 3 [Source:MGI Symbol;Acc:MGI:2444289]	zf-C2H2	93	46	52	44	53	11	18	25	16	0.482682	0.351363	0.349487	0.3621	0.388541	0.0861299	0.124249	0.181489	0.107294
ENSMUSG00000040966	10.7895	8.54424	5.81232	4.14214	113.921	65.328	67.6794	43.5728	-2.72492	6.31e-08	3.26e-06	Slc22a2	17	12584132	12628488	+	2483	protein_coding	solute carrier family 22 (organic cation transporter), member 2 [Source:MGI Symbol;Acc:MGI:1335072]	-	33	10	9	5	4	103	67	66	46	0.60991	0.272002	0.215399	0.146528	0.104423	2.87192	1.64691	1.70619	1.09846
ENSMUSG00000023571	90.6319	76.8982	76.7226	72.4874	186.918	158.932	174.326	187.553	-1.31785	6.51e-08	3.35e-06	C1qtnf12	4	155962318	155966629	+	1366	protein_coding	C1q and tumor necrosis factor related 12 [Source:MGI Symbol;Acc:MGI:1914639]	-	55	84	81	66	70	169	163	170	198	1.84774	4.15315	3.52381	3.51576	3.32169	8.5654	7.28297	7.98837	8.59447
ENSMUSG00000105784	71.2108	67.4046	53.4733	35.2082	0	0	3.07634	3.78894	4.73722	6.58e-08	3.38e-06	Gm35065	3	123444328	123447447	-	428	antisense	predicted gene, 35065 [Source:MGI Symbol;Acc:MGI:5594224]	-	8	66	71	46	34	0	0	3	4	0.857778	10.4148	9.85809	7.82061	5.14928	0	0	0.449922	0.554142
ENSMUSG00000041658	229.817	224.998	222.031	252.67	113.921	141.382	127.155	127.877	0.820983	7.08e-08	3.63e-06	Rragb	X	153139981	153171943	+	2258	protein_coding	Ras-related GTP binding B [Source:MGI Symbol;Acc:MGI:3038613]	-	273	213	237	191	244	103	145	124	135	5.5484	6.37095	6.23738	6.15511	7.0045	3.15809	3.91937	3.52499	3.54499
ENSMUSG00000095565	0	0.94936	0	1.03553	21.0145	3.90018	56.3995	46.4145	-6.30941	7.32e-08	3.74e-06	Ighv2-9-1	12	113769850	113770302	-	369	IG_V_gene	immunoglobulin heavy variable 2-9-1 [Source:MGI Symbol;Acc:MGI:4439519]	-	0	0	1	0	1	19	4	55	49	0	0	0.161047	0	0.175665	3.56483	0.661615	9.56745	7.87362
ENSMUSG00000041773	482.291	499.364	444.061	448.386	305.263	265.212	214.318	212.181	1.01121	7.37e-08	3.75e-06	Enc1	13	97241105	97253034	+	4737	protein_coding	ectodermal-neural cortex 1 [Source:MGI Symbol;Acc:MGI:109610]	-	864	447	526	382	433	276	272	209	224	8.37027	6.37313	6.59873	5.86795	5.9251	4.03383	3.50459	2.83206	2.80381
ENSMUSG00000024140	106.816	118.67	124.384	136.691	272.082	286.663	332.244	377	-1.21106	7.38e-08	3.75e-06	Epas1	17	86753907	86833410	+	5309	protein_coding	endothelial PAS domain protein 1 [Source:MGI Symbol;Acc:MGI:109169]	-	267	99	125	107	132	246	294	324	398	2.30796	1.25942	1.39919	1.46655	1.61166	3.208	3.37992	3.91735	4.44503
ENSMUSG00000041298	310.738	280.061	327.815	305.483	101.754	121.881	118.952	120.299	1.25982	7.47e-08	3.79e-06	Katnal1	5	148871584	148929320	-	10496	protein_coding	katanin p60 subunit A-like 1 [Source:MGI Symbol;Acc:MGI:2387638]	-	225	288	295	282	295	92	125	116	127	0.983756	1.85318	1.67023	1.95502	1.82184	0.606842	0.726872	0.709404	0.717438
ENSMUSG00000033055	785.477	761.387	774.201	747.656	574.027	500.198	490.163	524.768	0.58419	8.03e-08	4.06e-06	Ankrd54	15	79053094	79062893	-	4270	protein_coding	ankyrin repeat domain 54 [Source:MGI Symbol;Acc:MGI:2444209]	-	1150	728	802	666	722	519	513	478	554	12.3594	11.5147	11.1615	11.3494	10.9603	8.41494	7.33266	7.18555	7.69284
ENSMUSG00000045071	243.843	249.682	181.344	294.092	444.622	496.298	453.247	524.768	-0.93758	8.49e-08	4.28e-06	E130308A19Rik	4	59626211	59761439	+	12734	protein_coding	RIKEN cDNA E130308A19 gene [Source:MGI Symbol;Acc:MGI:2442164]	-	384	226	263	156	284	402	509	442	554	1.38387	1.19865	1.22735	0.891428	1.44566	2.18561	2.43963	2.22801	2.57958
ENSMUSG00000021678	1281.79	1222.78	1270.57	1105.95	774.217	481.672	381.466	416.783	1.40406	8.89e-08	4.47e-06	F2rl1	13	95511732	95525227	-	2741	protein_coding	coagulation factor II (thrombin) receptor-like 1 [Source:MGI Symbol;Acc:MGI:101910]	-	2605	1188	1288	1093	1068	700	494	372	440	43.6142	29.2723	27.9245	29.016	25.2565	17.6807	10.9999	8.71151	9.51806
ENSMUSG00000038256	339.87	356.959	322.002	426.64	543.058	680.582	733.194	690.534	-0.948441	8.95e-08	4.49e-06	Bcl9	3	97203662	97297917	-	8446	protein_coding	B cell CLL/lymphoma 9 [Source:MGI Symbol;Acc:MGI:1924828]	-	370	315	376	277	412	491	698	715	729	2.01039	2.51888	2.64554	2.38647	3.16197	4.02478	5.04401	5.43394	5.11777
ENSMUSG00000054752	266.501	241.138	266.204	241.28	515.407	397.819	498.367	430.045	-0.952683	8.98e-08	4.49e-06	Fsd1l	4	53631471	53707009	+	9739	protein_coding	fibronectin type III and SPRY domain containing 1-like [Source:MGI Symbol;Acc:MGI:2442443]	-	241	247	254	229	233	466	408	486	454	1.13562	1.7129	1.54988	1.71099	1.55079	3.31271	2.55692	3.20318	2.76405
ENSMUSG00000028033	498.476	489.87	502.184	560.224	340.656	304.214	345.575	301.221	0.725967	9.38e-08	4.68e-06	Kcnq5	1	21398403	21961942	-	7689	protein_coding	potassium voltage-gated channel, subfamily Q, member 5 [Source:MGI Symbol;Acc:MGI:1924937]	-	840	462	516	432	541	308	312	337	318	5.01347	4.05808	3.98802	4.08828	4.56078	2.77327	2.4766	2.81332	2.45223
ENSMUSG00000034584	3.23685	7.59488	3.48739	7.24874	33.1807	27.3013	41.0178	19.8919	-2.74055	1e-07	4.99e-06	Exph5	9	53301670	53377514	+	10519	protein_coding	exophilin 5 [Source:MGI Symbol;Acc:MGI:2443248]	-	2	3	8	3	7	30	28	40	21	0.00872538	0.0192617	0.0451953	0.0207526	0.0431355	0.197451	0.162463	0.244087	0.118372
ENSMUSG00000055116	913.872	863.918	906.722	999.291	509.877	606.478	592.708	606.23	0.638741	1e-07	4.99e-06	Arntl	7	113207465	113314126	+	7523	protein_coding	aryl hydrocarbon receptor nuclear translocator-like [Source:MGI Symbol;Acc:MGI:1096381]	bHLH	1127	847	910	780	965	461	622	578	640	6.87483	7.60398	7.18834	7.54449	8.31472	4.2425	5.04628	4.9317	5.04421
ENSMUSG00000038578	11.8685	13.291	11.6246	5.17767	26.5446	49.7273	68.7049	57.7813	-2.15178	1.01e-07	4.99e-06	Susd1	4	59314683	59438633	-	4766	protein_coding	sushi domain containing 1 [Source:MGI Symbol;Acc:MGI:3651543]	-	20	11	14	10	5	24	51	67	61	0.192577	0.155879	0.174563	0.152677	0.0680029	0.348633	0.653112	0.902361	0.758893
ENSMUSG00000002602	718.582	699.679	716.078	622.356	1398.01	1361.16	1394.61	1195.41	-0.848283	1.05e-07	5.18e-06	Axl	7	25757273	25788705	-	5033	protein_coding	AXL receptor tyrosine kinase [Source:MGI Symbol;Acc:MGI:1347244]	-	1301	666	737	616	601	1264	1396	1360	1262	11.8626	8.93709	8.70199	8.90595	7.74032	17.3873	16.929	17.3449	14.8675
ENSMUSG00000031397	154.29	149.05	123.221	163.614	79.6338	44.8521	42.0433	46.4145	1.74346	1.11e-07	5.45e-06	Tktl1	X	74177259	74208500	+	2473	protein_coding	transketolase-like 1 [Source:MGI Symbol;Acc:MGI:1933244]	-	405	143	157	106	158	72	46	41	49	7.51553	3.90536	3.77271	3.11895	4.14137	2.01567	1.13529	1.06419	1.17483
ENSMUSG00000078502	299.949	280.061	290.616	305.483	524.256	490.448	425.56	447.095	-0.662521	1.14e-07	5.58e-06	Gm13212	4	145585166	145625345	+	3595	protein_coding	predicted gene 13212 [Source:MGI Symbol;Acc:MGI:3651014]	zf-C2H2	427	278	295	250	295	474	503	415	472	5.45077	5.2227	4.87642	5.0602	5.31906	9.12833	8.53967	7.40984	7.78481
ENSMUSG00000023909	216.869	214.555	223.193	165.685	110.602	70.2033	78.9593	101.354	1.35767	1.14e-07	5.59e-06	Paqr4	17	23736186	23740867	-	2644	protein_coding	progestin and adipoQ receptor family member IV [Source:MGI Symbol;Acc:MGI:1923748]	-	455	201	226	192	160	100	72	77	107	7.8973	5.13433	5.07955	5.28404	3.92256	2.61849	1.66205	1.86934	2.39953
ENSMUSG00000108929	10.7895	17.0885	17.437	21.7462	43.135	89.7042	112.799	77.6733	-2.54941	1.15e-07	5.64e-06	Cc2d2b	19	40748753	40827743	+	4918	protein_coding	coiled-coil and C2 domain containing 2B [Source:MGI Symbol;Acc:MGI:3645359]	-	4	10	18	15	21	39	92	110	82	0.037325	0.137328	0.217501	0.221937	0.276785	0.549019	1.14175	1.4357	0.988621
ENSMUSG00000003269	1195.48	1157.27	1131.08	1142.19	781.959	838.539	870.604	810.833	0.477374	1.18e-07	5.74e-06	Cyth2	7	45806637	45814581	-	3445	protein_coding	cytohesin 2 [Source:MGI Symbol;Acc:MGI:1334255]	-	1530	1108	1219	973	1103	707	860	849	856	20.3813	21.722	21.0277	20.5518	20.7538	14.2083	15.2364	15.819	14.7329
ENSMUSG00000006344	11.8685	7.59488	1.16246	5.17767	26.5446	39.0018	31.7888	35.9949	-2.50997	1.19e-07	5.78e-06	Ggt5	10	75589340	75617200	+	5922	protein_coding	gamma-glutamyltransferase 5 [Source:MGI Symbol;Acc:MGI:1346063]	-	5	11	8	1	5	24	40	31	38	0.0387463	0.125451	0.0802786	0.0122873	0.0547284	0.280579	0.412253	0.336011	0.38047
ENSMUSG00000044052	207.159	245.884	240.63	228.853	97.3302	60.4528	55.3741	54.9396	2.41002	1.24e-07	6.01e-06	Ccr10	11	101172997	101175443	-	1726	protein_coding	chemokine (C-C motif) receptor 10 [Source:MGI Symbol;Acc:MGI:1096320]	-	1166	192	259	207	221	88	62	54	58	31.0018	7.51293	8.91737	8.72682	8.29971	3.52983	2.19241	2.00823	1.99247
ENSMUSG00000020019	207.159	216.454	218.543	239.208	132.723	134.556	105.621	104.196	0.85576	1.37e-07	6.62e-06	Ntn4	10	93640681	93747207	+	3741	protein_coding	netrin 4 [Source:MGI Symbol;Acc:MGI:1888978]	-	270	192	228	188	231	120	138	103	110	3.31211	3.46627	3.62181	3.65676	4.00254	2.22078	2.25145	1.7673	1.74345
ENSMUSG00000036853	46.3949	59.8097	62.773	44.528	258.81	156.982	157.919	145.874	-1.54694	1.37e-07	6.62e-06	Mcoln3	3	146117450	146141806	+	3467	protein_coding	mucolipin 3 [Source:MGI Symbol;Acc:MGI:1890500]	-	126	43	63	54	43	234	161	154	154	1.66781	0.837652	1.07985	1.13336	0.803944	4.67276	2.83429	2.85119	2.63373
ENSMUSG00000038304	123	117.721	124.384	99.4113	308.581	288.613	262.514	260.49	-1.10425	1.45e-07	6.96e-06	Cd160	3	96798763	96829351	-	2642	protein_coding	CD160 antigen [Source:MGI Symbol;Acc:MGI:1860383]	-	251	114	124	107	96	279	296	256	275	4.35983	2.91421	2.78912	2.94698	2.35532	7.31111	6.83803	6.21966	6.1717
ENSMUSG00000046532	650.608	600.945	607.969	642.031	266.552	291.539	304.557	392.155	1.16938	1.48e-07	7.11e-06	Ar	X	98148769	98323215	+	10048	protein_coding	androgen receptor [Source:MGI Symbol;Acc:MGI:88064]	ESR-like	1398	603	633	523	620	241	299	297	414	6.38493	4.05309	3.74371	3.78746	3.99966	1.66054	1.8162	1.8973	2.44301
ENSMUSG00000048264	84.1582	78.7969	108.109	71.4519	148.207	181.358	232.776	166.713	-1.13742	1.53e-07	7.31e-06	Dip2c	13	9276528	9668928	+	8235	protein_coding	disco interacting protein 2 homolog C [Source:MGI Symbol;Acc:MGI:1920179]	-	100	78	83	93	69	134	186	227	176	0.557269	0.639705	0.598953	0.821761	0.543121	1.12656	1.37855	1.76938	1.26722
ENSMUSG00000073755	110.053	137.657	108.109	100.447	54.1952	43.877	38.9669	66.3064	1.20857	1.54e-07	7.35e-06	5730409E04Rik	4	126609818	126614371	+	2891	protein_coding	RIKEN cDNA 5730409E04Rik gene [Source:MGI Symbol;Acc:MGI:3609248]	-	178	102	145	93	97	49	45	38	70	2.82554	2.38287	2.98056	2.34078	2.17488	1.17344	0.950028	0.843714	1.43567
ENSMUSG00000041481	844.819	819.298	857.898	888.488	1603.74	1281.21	1495.1	1426.54	-0.700626	1.6e-07	7.62e-06	Serpina3g	12	104236245	104241939	+	2105	protein_coding	serine (or cysteine) peptidase inhibitor, clade A, member 3G [Source:MGI Symbol;Acc:MGI:105046]	-	1435	783	863	738	858	1450	1314	1458	1506	31.2845	25.1222	24.3633	25.5112	26.4208	47.69	38.0991	44.4596	42.4207
ENSMUSG00000037820	30.2106	32.2783	27.8991	14.4975	92.9061	160.883	121.003	116.51	-1.90094	1.61e-07	7.67e-06	Tgm2	2	158116402	158146436	-	4608	protein_coding	transglutaminase 2, C polypeptide [Source:MGI Symbol;Acc:MGI:98731]	-	79	28	34	24	14	84	165	118	123	0.786762	0.410388	0.438475	0.378988	0.196937	1.26206	2.18546	1.64373	1.5827
ENSMUSG00000025268	105.737	84.4931	63.9355	93.1981	356.14	254.487	240.98	201.761	-1.42488	1.62e-07	7.7e-06	Maged2	X	150806370	150814345	-	3239	protein_coding	melanoma antigen, family D, 2 [Source:MGI Symbol;Acc:MGI:1933391]	-	192	98	89	55	90	322	261	235	213	2.72031	2.04345	1.63289	1.2356	1.80112	6.88266	4.91815	4.65711	3.89918
ENSMUSG00000047205	28.0527	31.3289	20.9243	18.6396	0	4.87523	2.05089	6.63064	2.90174	1.67e-07	7.89e-06	Dusp18	11	3895240	3901296	+	4632	protein_coding	dual specificity phosphatase 18 [Source:MGI Symbol;Acc:MGI:1922469]	-	42	26	33	18	18	0	5	2	7	0.416111	0.3791	0.423373	0.282768	0.251893	0	0.065883	0.0277154	0.0896054
ENSMUSG00000091568	9.71056	7.59488	9.29971	12.4264	26.5446	53.6275	28.7125	46.4145	-2.16345	1.7e-07	8.04e-06	Gm8206	14	6016759	6093942	-	2392	protein_coding	predicted gene 8206 [Source:MGI Symbol;Acc:MGI:3779788]	-	7	9	8	8	12	24	55	28	49	0.134297	0.254115	0.19875	0.243363	0.325186	0.694643	1.40337	0.751375	1.21462
ENSMUSG00000030747	10.7895	22.7846	22.0868	26.9239	116.133	74.1035	70.7558	71.9899	-1.79423	1.73e-07	8.14e-06	Dgat2	7	99153658	99182719	-	3083	protein_coding	diacylglycerol O-acyltransferase 2 [Source:MGI Symbol;Acc:MGI:1915050]	-	49	10	24	19	26	105	76	69	76	0.729376	0.219066	0.462611	0.448442	0.546652	2.35791	1.50457	1.4366	1.46165
ENSMUSG00000020841	337.712	379.744	396.4	333.442	634.858	511.899	577.326	633.7	-0.692266	1.78e-07	8.35e-06	Cpd	11	76778424	76847018	-	8332	protein_coding	carboxypeptidase D [Source:MGI Symbol;Acc:MGI:107265]	-	513	313	400	341	322	574	525	563	669	2.82551	2.53714	2.85291	2.97805	2.50506	4.76952	3.84576	4.33729	4.76082
ENSMUSG00000006711	11.8685	7.59488	11.6246	6.21321	21.0145	40.9519	52.2977	40.7311	-2.19364	1.81e-07	8.45e-06	D130043K22Rik	13	24845135	24901270	+	5276	protein_coding	RIKEN cDNA D130043K22 gene [Source:MGI Symbol;Acc:MGI:3036268]	-	8	11	8	10	6	19	42	51	43	0.0695848	0.140811	0.090108	0.137918	0.0737153	0.249322	0.485866	0.620476	0.483246
ENSMUSG00000047798	14.0264	4.7468	6.97478	3.1066	14.3783	66.3031	71.7812	55.8869	-3.02654	1.81e-07	8.45e-06	Cd300lf	11	115116214	115133992	-	5149	protein_coding	CD300 molecule like family member F [Source:MGI Symbol;Acc:MGI:2442359]	-	5	13	5	6	3	13	68	70	59	0.0445632	0.170518	0.0577066	0.084792	0.0377668	0.174796	0.806042	0.872639	0.679413
ENSMUSG00000025225	1568.8	1584.48	1567	1901.24	2471.96	2379.11	2559.51	2632.37	-0.581131	1.83e-07	8.55e-06	Nfkb2	19	46304737	46312090	+	3289	protein_coding	nuclear factor of kappa light polypeptide gene enhancer in B cells 2, p49/p100 [Source:MGI Symbol;Acc:MGI:1099800]	RHD	2412	1454	1669	1348	1836	2235	2440	2496	2779	33.6544	29.8572	30.1558	29.8231	36.1843	47.0463	45.2791	48.7125	50.099
ENSMUSG00000068735	2928.27	2960.11	2782.94	3006.16	2110.29	1789.21	1914.51	1831.01	0.688068	1.98e-07	9.19e-06	Trp53i11	2	93187548	93201759	+	3690	protein_coding	transformation related protein 53 inducible protein 11 [Source:MGI Symbol;Acc:MGI:2670995]	-	5065	2714	3118	2394	2903	1908	1835	1867	1933	62.9915	49.6744	50.2143	47.2089	50.9955	35.7984	30.3516	32.4771	31.0606
ENSMUSG00000026426	912.793	937.968	977.632	935.088	607.207	646.455	640.904	666.853	0.524188	1.98e-07	9.2e-06	Arl8a	1	135146824	135156269	+	2299	protein_coding	ADP-ribosylation factor-like 8A [Source:MGI Symbol;Acc:MGI:1915974]	-	1153	846	988	841	903	549	663	625	704	23.0154	24.8531	25.5385	26.6185	25.4601	16.5327	17.6014	17.4502	18.1568
ENSMUSG00000022799	1012.06	1031.01	1022.97	927.839	1722.08	1559.1	1528.94	1390.54	-0.694526	2.31e-07	1.07e-05	Arhgap31	16	38598340	38713274	-	11141	protein_coding	Rho GTPase activating protein 31 [Source:MGI Symbol;Acc:MGI:1333857]	-	1088	938	1086	880	896	1557	1599	1491	1468	4.48161	5.68627	5.79273	5.74758	5.21309	9.67556	8.75984	8.5904	7.8128
ENSMUSG00000024421	43.1581	46.5187	32.549	67.3097	15.4843	14.6257	9.22901	5.68341	2.02447	2.33e-07	1.08e-05	Lama3	18	12333819	12583013	+	10745	protein_coding	laminin, alpha 3 [Source:MGI Symbol;Acc:MGI:99909]	-	52	40	49	28	65	14	15	9	6	0.222088	0.251422	0.270999	0.189617	0.392119	0.0902056	0.0852033	0.0537645	0.0331093
ENSMUSG00000053819	1722.01	1693.66	1769.27	1913.67	2377.95	2539.99	2466.2	2362.4	-0.455085	2.41e-07	1.11e-05	Camk2d	3	126596302	126846326	+	22493	protein_coding	calcium/calmodulin-dependent protein kinase II, delta [Source:MGI Symbol;Acc:MGI:1341265]	-	2440	1596	1784	1522	1848	2150	2605	2405	2494	4.97819	4.79219	4.7133	4.92372	5.32557	6.61763	7.06858	6.86321	6.57436
ENSMUSG00000076545	10.7895	0	0	0	27.6506	73.1284	57.425	91.8818	-4.80118	2.49e-07	1.14e-05	Igkv4-72	6	69226854	69227433	-	402	IG_V_gene	immunoglobulin kappa chain variable 4-72 [Source:MGI Symbol;Acc:MGI:2686345]	-	1	10	0	0	0	25	75	56	97	0.114157	1.68005	0	0	0	4.30552	11.3869	8.94173	14.3071
ENSMUSG00000062859	45.316	42.7212	37.1988	41.4214	2.21205	8.77541	11.2799	8.52511	2.2679	2.66e-07	1.22e-05	Tcp11	17	28066745	28080639	-	3841	protein_coding	t-complex protein 11 [Source:MGI Symbol;Acc:MGI:98544]	-	29	42	45	32	40	2	9	11	9	0.346484	0.738506	0.69622	0.606222	0.675036	0.0360493	0.143011	0.183826	0.138932
ENSMUSG00000037852	11.8685	28.4808	11.6246	21.7462	96.2241	68.2532	63.5776	70.0954	-1.79929	2.71e-07	1.24e-05	Cpe	8	64592542	64693054	-	2609	protein_coding	carboxypeptidase E [Source:MGI Symbol;Acc:MGI:101932]	-	43	11	30	10	21	87	70	62	74	0.756351	0.284752	0.683322	0.278902	0.521743	2.30864	1.63755	1.52538	1.68175
ENSMUSG00000026384	1087.58	1133.54	1149.68	1410.4	775.323	743.96	741.397	814.622	0.675254	2.74e-07	1.25e-05	Ptpn4	1	119652467	119837613	-	11321	protein_coding	protein tyrosine phosphatase, non-receptor type 4 [Source:MGI Symbol;Acc:MGI:1099792]	-	1849	1008	1194	989	1362	701	763	723	860	7.49516	6.01346	6.26755	6.35679	7.79837	4.28692	4.1135	4.09933	4.50421
ENSMUSG00000050965	2267.96	2347.77	2270.29	3130.42	4257.09	4281.42	4376.6	3947.13	-0.727334	2.95e-07	1.34e-05	Prkca	11	107933387	108343928	-	8992	protein_coding	protein kinase C, alpha [Source:MGI Symbol;Acc:MGI:97595]	-	3701	2102	2473	1953	3023	3849	4391	4268	4167	18.8882	15.7879	16.3435	15.8042	21.7918	29.6349	29.8043	30.4669	27.4772
ENSMUSG00000026014	524.37	543.983	433.599	499.128	232.265	258.387	271.743	288.907	0.853	3.03e-07	1.38e-05	Raph1	1	60482292	60567104	-	20498	protein_coding	Ras association (RalGDS/AF-6) and pleckstrin homology domains 1 [Source:MGI Symbol;Acc:MGI:1924550]	-	512	486	573	373	482	210	265	265	305	1.14627	1.6013	1.6612	1.32411	1.52422	0.709283	0.789053	0.829839	0.882253
ENSMUSG00000096775	3.23685	7.59488	10.4622	9.31981	14.3783	58.5027	67.6794	70.0954	-3.06799	3.23e-07	1.46e-05	Gm5796	14	4023941	4041370	+	1817	protein_coding	predicted gene 5796 [Source:MGI Symbol;Acc:MGI:3779522]	-	2	3	8	9	9	13	60	66	74	0.0505131	0.11151	0.261645	0.360424	0.321069	0.495336	2.01543	2.33157	2.4148
ENSMUSG00000037474	102.5	82.5943	82.5349	37.2792	216.781	179.408	261.489	283.223	-1.52674	3.36e-07	1.52e-05	Dtl	1	191537356	191575544	-	13709	protein_coding	denticleless E3 ubiquitin protein ligase [Source:MGI Symbol;Acc:MGI:1924093]	-	140	95	87	71	36	196	184	255	299	0.468653	0.468022	0.37713	0.376859	0.170219	0.989833	0.819189	1.19397	1.29321
ENSMUSG00000021687	51.7897	57.911	40.6862	64.2031	215.675	146.257	135.359	150.61	-1.39834	3.37e-07	1.52e-05	Scamp1	13	94201310	94285857	-	4582	protein_coding	secretory carrier membrane protein 1 [Source:MGI Symbol;Acc:MGI:1349480]	-	123	48	61	35	62	195	150	132	159	1.23191	0.707514	0.791139	0.555827	0.877098	2.9464	1.99806	1.84918	2.05753
ENSMUSG00000027347	4132.38	4188.58	4242.99	4581.2	6381.76	6281.24	6075.77	5398.29	-0.507526	3.39e-07	1.52e-05	Rasgrp1	2	117279993	117343001	-	5600	protein_coding	RAS guanyl releasing protein 1 [Source:MGI Symbol;Acc:MGI:1314635]	-	5563	3830	4412	3650	4424	5770	6442	5925	5699	45.5879	46.1912	46.8194	47.4276	51.2081	71.3345	70.2109	67.9141	60.3414
ENSMUSG00000000881	261.106	270.568	299.916	330.335	550.8	447.546	437.865	471.723	-0.728277	3.47e-07	1.56e-05	Dlg3	X	100767722	100818410	+	5844	protein_coding	discs large MAGUK scaffold protein 3 [Source:MGI Symbol;Acc:MGI:1888986]	-	379	242	285	258	319	498	459	427	498	2.97617	2.79675	2.8981	3.21245	3.53828	5.89971	4.79374	4.69005	5.0527
ENSMUSG00000020397	113.29	106.328	108.109	85.9494	169.222	171.608	219.445	191.341	-0.875832	3.58e-07	1.6e-05	Med7	11	46436925	46442721	+	2871	protein_coding	mediator complex subunit 7 [Source:MGI Symbol;Acc:MGI:1913463]	-	135	105	112	93	83	153	176	214	202	2.15789	2.47005	2.31826	2.35709	1.87394	3.68952	3.74155	4.78454	4.17179
ENSMUSG00000026841	7.55266	12.3417	9.29971	24.8528	82.9518	48.7523	50.2469	44.52	-1.99935	3.87e-07	1.73e-05	Fibcd1	2	31813290	31846005	-	4751	protein_coding	fibrinogen C domain containing 1 [Source:MGI Symbol;Acc:MGI:2138953]	-	22	7	13	8	24	75	50	49	47	0.212504	0.0995089	0.162606	0.122527	0.327444	1.09292	0.642328	0.662019	0.586567
ENSMUSG00000037463	250.317	230.695	217.381	218.498	19.9084	57.5277	75.883	78.6205	1.84744	3.97e-07	1.77e-05	Fbxo27	7	28692849	28699338	+	3062	protein_coding	F-box protein 27 [Source:MGI Symbol;Acc:MGI:2685007]	-	177	232	243	187	211	18	59	74	83	2.65275	5.11719	4.71606	4.44388	4.46672	0.406986	1.17603	1.55127	1.60723
ENSMUSG00000003948	361.449	332.276	340.602	373.828	828.412	737.134	819.331	781.469	-0.997771	4.25e-07	1.89e-05	Mmd	11	90249456	90278589	+	3581	protein_coding	monocyte to macrophage differentiation-associated [Source:MGI Symbol;Acc:MGI:1914718]	-	778	335	350	293	361	749	756	799	825	9.97021	6.31814	5.8082	5.95374	6.53453	14.4807	12.8851	14.322	13.6601
ENSMUSG00000000078	5852.23	6119.58	6143.62	9060.93	4397.55	2739.88	2763.58	2336.83	1.22152	4.25e-07	1.89e-05	Klf6	13	5861482	5870394	+	4391	protein_coding	Kruppel-like factor 6 [Source:MGI Symbol;Acc:MGI:1346318]	zf-C2H2	11583	5424	6446	5285	8750	3976	2810	2695	2467	121.056	83.4267	87.2378	87.5806	129.168	62.6895	39.0584	39.3963	33.3127
ENSMUSG00000094322	1.07895	0	0	0	1.10602	26.3262	13.3308	76.726	-6.77344	4.33e-07	1.91e-05	Ighv9-4	12	114299961	114300389	-	351	IG_V_gene	immunoglobulin heavy variable 9-4 [Source:MGI Symbol;Acc:MGI:3646379]	-	0	1	0	0	0	1	27	13	81	0	0.192416	0	0	0	0.197244	4.69492	2.37737	13.683
ENSMUSG00000019302	86.3161	98.7335	91.8346	99.4113	127.193	302.264	302.507	271.856	-1.55009	4.52e-07	1.99e-05	Atp6v0a1	11	101009452	101063719	+	6556	protein_coding	ATPase, H+ transporting, lysosomal V0 subunit A1 [Source:MGI Symbol;Acc:MGI:103286]	-	73	80	104	79	96	115	310	295	287	0.51099	0.824138	0.942698	0.876828	0.949169	1.21442	2.88599	2.8883	2.59566
ENSMUSG00000076665	23.7369	8.54424	9.29971	0	38.7109	108.23	95.3665	155.347	-3.20232	4.53e-07	1.99e-05	Ighv7-1	12	113896408	113896946	-	363	IG_V_gene	immunoglobulin heavy variable 7-1 [Source:MGI Symbol;Acc:MGI:4439622]	-	17	22	9	8	0	35	111	93	164	2.14917	4.09322	1.47338	1.60365	0	6.67534	18.6633	16.4451	26.7881
ENSMUSG00000031877	3.23685	2.84808	2.32493	0	13.2723	17.5508	22.5598	17.9975	-3.33839	4.56e-07	2e-05	Ces2g	8	104961718	104969537	+	3574	protein_coding	carboxylesterase 2G [Source:MGI Symbol;Acc:MGI:1919611]	-	1	3	3	2	0	12	18	22	19	0.0128403	0.0566912	0.0498821	0.0407194	0	0.232455	0.30739	0.395119	0.315213
ENSMUSG00000047751	18.3422	19.9366	17.437	26.9239	72.9976	51.6774	65.6285	50.2035	-1.42699	4.73e-07	2.07e-05	Utf1	7	139943789	139945112	+	1227	protein_coding	undifferentiated embryonic cell transcription factor 1 [Source:MGI Symbol;Acc:MGI:1276125]	-	38	17	21	15	26	66	53	64	53	1.42124	0.935736	1.01707	0.889556	1.37354	3.72401	2.63635	3.34807	2.56116
ENSMUSG00000016498	145.658	146.201	132.521	180.183	322.959	318.84	291.227	343.846	-0.953033	5.11e-07	2.23e-05	Pdcd1lg2	19	29410919	29471157	+	1645	protein_coding	programmed cell death 1 ligand 2 [Source:MGI Symbol;Acc:MGI:1930125]	-	296	135	154	114	174	292	327	284	363	8.25762	5.54264	5.5633	5.04273	6.85638	12.2893	12.1326	11.0818	13.0841
ENSMUSG00000113159	70.1318	70.2527	61.6106	82.8427	3.31807	5.85027	7.17812	12.3141	3.02464	5.66e-07	2.47e-05	Gm48771	12	100862786	100864689	+	1904	TEC	predicted gene, 48771 [Source:MGI Symbol;Acc:MGI:6098462]	-	13	65	74	53	80	3	6	7	13	0.313332	2.30566	2.30963	2.02551	2.72354	0.109085	0.192334	0.235988	0.404838
ENSMUSG00000023033	21.579	21.8353	31.3865	19.6752	3.31807	2.92514	5.12723	2.8417	2.62167	5.77e-07	2.51e-05	Scn8a	15	100869858	101045938	+	15766	protein_coding	sodium channel, voltage-gated, type VIII, alpha [Source:MGI Symbol;Acc:MGI:103169]	-	21	20	23	27	19	3	3	5	3	0.0611261	0.0856756	0.0866931	0.124615	0.0781166	0.0131738	0.0116137	0.0203567	0.0112825
ENSMUSG00000067613	7.55266	7.59488	10.4622	12.4264	51.9831	28.2763	28.7125	38.8366	-1.88252	5.77e-07	2.51e-05	Krt83	15	101485130	101491512	-	1842	protein_coding	keratin 83 [Source:MGI Symbol;Acc:MGI:3690448]	-	16	7	8	9	12	47	29	28	41	0.39862	0.256659	0.258094	0.355532	0.422282	1.76653	0.960904	0.975727	1.31977
ENSMUSG00000036452	741.24	843.032	741.652	790.113	540.846	480.697	534.257	565.499	0.590405	5.99e-07	2.6e-05	Arhgap26	18	38601534	39376284	+	17331	protein_coding	Rho GTPase activating protein 26 [Source:MGI Symbol;Acc:MGI:1918552]	-	1191	687	888	638	763	489	493	521	597	3.15368	2.67721	3.04486	2.6787	2.85373	1.95343	1.73618	1.92963	2.04247
ENSMUSG00000060429	1924.85	1975.62	1839.02	1986.15	1371.47	1445.02	1525.86	1385.8	0.440296	6.06e-07	2.62e-05	Sntb1	15	55636388	55906949	-	5324	protein_coding	syntrophin, basic 1 [Source:MGI Symbol;Acc:MGI:101781]	-	2712	1784	2081	1582	1918	1240	1482	1488	1463	23.3766	22.6311	23.228	21.6219	23.3519	16.1248	16.9896	17.9401	16.2934
ENSMUSG00000046971	74.4477	62.6578	52.3109	84.9138	112.814	298.364	357.881	309.746	-2.21283	6.35e-07	2.74e-05	Pla2g4f	2	120299957	120314165	-	3203	protein_coding	phospholipase A2, group IVF [Source:MGI Symbol;Acc:MGI:2685493]	-	24	69	66	45	82	102	306	349	327	0.343861	1.45493	1.22452	1.02231	1.65947	2.20473	5.83091	6.99404	6.05335
ENSMUSG00000046861	1356.24	1457.27	1396.12	1353.44	1005.38	1022.82	936.232	903.662	0.499386	6.38e-07	2.75e-05	Hectd3	4	116995317	117005277	+	4901	protein_coding	HECT domain E3 ubiquitin protein ligase 3 [Source:MGI Symbol;Acc:MGI:1923858]	-	1736	1257	1535	1201	1307	909	1049	913	954	16.2553	17.3221	18.6124	17.8314	17.2863	12.8408	13.0636	11.9576	11.5417
ENSMUSG00000097141	216.869	179.429	247.605	184.325	79.6338	86.779	112.799	101.354	1.04337	6.4e-07	2.75e-05	Gm10524	18	82692284	82694176	+	1893	TEC	predicted gene 10524 [Source:MGI Symbol;Acc:MGI:3642791]	-	212	201	189	213	178	72	89	110	107	5.13942	7.17124	5.9332	8.18758	6.0951	2.63326	2.86953	3.72994	3.35149
ENSMUSG00000022508	402.449	383.542	369.663	336.549	593.935	553.826	565.021	674.431	-0.646602	6.59e-07	2.82e-05	Bcl6	16	23965052	23988852	-	6700	protein_coding	B cell leukemia/lymphoma 6 [Source:MGI Symbol;Acc:MGI:107187]	ZBTB	563	373	404	318	325	537	568	551	712	3.85623	3.75996	3.58331	3.45365	3.14427	5.54895	5.17423	5.27882	6.30101
ENSMUSG00000107946	37.7633	28.4808	51.1484	31.066	11.0602	12.6756	9.22901	8.52511	1.80064	6.62e-07	2.83e-05	Gm44066	6	128842558	128843171	-	519	lincRNA	predicted gene, 44066 [Source:MGI Symbol;Acc:MGI:5690458]	-	45	35	30	44	30	10	13	9	9	3.979	4.55459	3.43504	6.16896	3.74684	1.33396	1.52879	1.1131	1.02821
ENSMUSG00000021782	87.3951	97.7841	80.21	71.4519	12.1663	13.6506	25.6361	35.0477	1.82601	6.65e-07	2.83e-05	Dlg5	14	24133953	24245920	-	8491	protein_coding	discs large MAGUK scaffold protein 5 [Source:MGI Symbol;Acc:MGI:1918478]	-	67	81	103	69	69	11	14	25	37	0.362114	0.644281	0.720869	0.591312	0.526747	0.0896903	0.100633	0.188991	0.258373
ENSMUSG00000017929	1045.5	994.93	1108.99	1178.44	726.658	663.031	638.853	646.014	0.805427	6.8e-07	2.89e-05	B4galt5	2	167298444	167349183	-	4308	protein_coding	UDP-Gal:betaGlcNAc beta 1,4-galactosyltransferase, polypeptide 5 [Source:MGI Symbol;Acc:MGI:1927169]	-	2061	969	1048	954	1138	657	680	623	682	21.9549	15.1914	14.4565	16.1138	17.1229	10.5585	9.63396	9.28265	9.38671
ENSMUSG00000076575	1.07895	0	0	0	1.10602	27.3013	12.3054	61.5703	-6.57382	7.03e-07	2.99e-05	Igkv7-33	6	70058632	70059199	-	365	IG_V_gene	immunoglobulin kappa chain variable 7-33 [Source:MGI Symbol;Acc:MGI:3577282]	-	0	1	0	0	0	1	28	12	65	0	0.185036	0	0	0	0.189679	4.68206	2.11032	10.5591
ENSMUSG00000026463	3991.04	4156.3	4284.84	2745.2	1708.81	1622.48	1739.16	2014.77	1.00582	7.05e-07	2.99e-05	Atp2b4	1	133699457	133801041	-	12248	protein_coding	ATPase, Ca++ transporting, plasma membrane 4 [Source:MGI Symbol;Acc:MGI:88111]	-	3560	3699	4378	3686	2651	1545	1664	1696	2127	13.3387	20.3971	21.2417	21.8986	14.0299	8.73323	8.29201	8.88833	10.2969
ENSMUSG00000024986	1.07895	0	1.16246	0	7.74217	19.5009	15.3817	30.3115	-4.58091	7.26e-07	3.07e-05	Hhex	19	37434810	37440731	+	1918	protein_coding	hematopoietically expressed homeobox [Source:MGI Symbol;Acc:MGI:96086]	Homeobox	2	1	0	1	0	7	20	15	32	0.0478531	0.0352128	0	0.0379383	0	0.252674	0.636434	0.501998	0.98925
ENSMUSG00000050822	58.2634	60.7591	56.9607	63.1676	30.9687	30.2264	21.5344	24.6281	1.20182	7.32e-07	3.08e-05	Slc29a4	5	142692512	142722490	+	2862	protein_coding	solute carrier family 29 (nucleoside transporters), member 4 [Source:MGI Symbol;Acc:MGI:2385330]	-	93	54	64	49	61	28	31	21	26	1.49122	1.2743	1.32889	1.24581	1.38157	0.67733	0.661095	0.470987	0.538652
ENSMUSG00000030600	69.0529	74.0501	73.2352	41.4214	29.8627	11.7005	22.5598	16.103	1.6628	7.32e-07	3.08e-05	Lrfn1	7	28451980	28468242	+	3919	protein_coding	leucine rich repeat and fibronectin type III domain containing 1 [Source:MGI Symbol;Acc:MGI:2136810]	-	79	64	78	63	40	27	12	22	17	0.925083	1.10294	1.18276	1.16975	0.661601	0.47698	0.186886	0.360336	0.257204
ENSMUSG00000049422	58.2634	53.1642	56.9607	55.9189	446.834	256.437	214.318	184.711	-1.90549	7.92e-07	3.33e-05	Chchd10	10	75933130	75937747	+	1575	protein_coding	coiled-coil-helix-coiled-coil-helix domain containing 10 [Source:MGI Symbol;Acc:MGI:2143558]	-	193	54	56	49	54	404	263	209	195	5.62349	2.31559	2.11293	2.26382	2.22241	17.7588	10.1917	8.51776	7.34106
ENSMUSG00000103593	131.632	112.025	110.434	168.792	4.4241	11.7005	22.5598	11.3668	3.09249	8.04e-07	3.37e-05	Gm37352	8	84200869	84203049	+	2181	TEC	predicted gene, 37352 [Source:MGI Symbol;Acc:MGI:5610580]	-	17	122	118	95	163	4	12	22	12	0.357703	3.77792	3.21517	3.16953	4.84444	0.126974	0.335813	0.647481	0.326235
ENSMUSG00000031264	6.47371	13.291	10.4622	4.14214	18.8024	46.8022	44.0942	43.5728	-2.20454	8.08e-07	3.37e-05	Btk	X	134542336	134583570	-	3149	protein_coding	Bruton agammaglobulinemia tyrosine kinase [Source:MGI Symbol;Acc:MGI:88216]	-	10	6	14	9	4	17	48	43	46	0.145732	0.128685	0.2642	0.207968	0.0823377	0.373756	0.930337	0.876507	0.866143
ENSMUSG00000092060	10.7895	9.4936	4.64986	10.3553	21.0145	33.1515	41.0178	46.4145	-2.20515	8.09e-07	3.37e-05	Bend4	5	67392147	67428310	-	9886	protein_coding	BEN domain containing 4 [Source:MGI Symbol;Acc:MGI:3648414]	-	5	10	10	4	10	19	34	40	49	0.0232102	0.0683169	0.0601115	0.0294419	0.0655678	0.133059	0.209909	0.259716	0.293887
ENSMUSG00000038354	37.7633	30.3795	41.8487	31.066	0	0	2.05089	7.57788	3.63589	8.09e-07	3.37e-05	Ankrd35	3	96670131	96691032	+	4081	protein_coding	ankyrin repeat domain 35 [Source:MGI Symbol;Acc:MGI:2442590]	-	18	35	32	36	30	0	0	2	8	0.202411	0.579229	0.465974	0.641892	0.476504	0	0	0.0314574	0.116233
ENSMUSG00000025888	1047.66	1152.52	1145.03	1036.57	537.528	607.453	657.311	816.517	0.753569	8.2e-07	3.41e-05	Casp1	9	5298517	5307265	+	1497	protein_coding	caspase 1 [Source:MGI Symbol;Acc:MGI:96544]	-	1554	971	1214	985	1001	486	623	641	862	47.6385	43.8073	48.192	47.8785	43.3435	22.4764	25.4003	27.485	34.1421
ENSMUSG00000021253	41.0002	44.6199	43.0112	42.4569	16.5904	20.476	12.3054	13.2613	1.63513	8.58e-07	3.56e-05	Tgfb3	12	86056745	86079041	-	3383	protein_coding	transforming growth factor, beta 3 [Source:MGI Symbol;Acc:MGI:98727]	-	96	38	47	37	41	15	21	12	14	1.30226	0.758631	0.825608	0.795841	0.785585	0.306974	0.378869	0.227687	0.245375
ENSMUSG00000019996	238.448	262.973	275.504	274.417	447.94	504.099	471.705	430.992	-0.735096	8.97e-07	3.71e-05	Map7	10	20148471	20281590	+	7935	protein_coding	microtubule-associated protein 7 [Source:MGI Symbol;Acc:MGI:1328328]	-	462	221	277	237	265	405	517	460	455	2.67192	1.88102	2.07449	2.17334	2.16476	3.53362	3.97663	3.72109	3.39992
ENSMUSG00000028716	46.3949	25.6327	25.5742	14.4975	267.658	149.182	151.766	116.51	-2.19636	9.29e-07	3.83e-05	Pdzk1ip1	4	115088708	115093899	+	1778	protein_coding	PDZK1 interacting protein 1 [Source:MGI Symbol;Acc:MGI:1914432]	-	100	43	27	22	14	242	153	148	123	2.58105	1.63337	0.902423	0.900362	0.510397	9.42313	5.25208	5.34306	4.10183
ENSMUSG00000017615	647.371	611.388	642.842	497.056	349.504	403.669	349.677	379.841	0.674726	9.42e-07	3.88e-05	Tnfaip1	11	78522850	78536332	-	3781	protein_coding	tumor necrosis factor, alpha-induced protein 1 (endothelial) [Source:MGI Symbol;Acc:MGI:104961]	-	767	600	644	553	480	316	414	341	401	9.30931	10.7175	10.1218	10.6425	8.22898	5.78618	6.68291	5.78905	6.28843
ENSMUSG00000104928	12.9474	11.3923	12.7871	6.21321	0	0	0	0	5.73586	9.48e-07	3.9e-05	Gm42565	5	64635840	64637616	+	572	lincRNA	predicted gene 42565 [Source:MGI Symbol;Acc:MGI:5662702]	-	9	12	12	11	6	0	0	0	0	0.722063	1.41688	1.2467	1.39934	0.679934	0	0	0	0
ENSMUSG00000062300	4.31581	8.54424	5.81232	6.21321	27.6506	29.2514	47.1705	27.4698	-2.09636	9.62e-07	3.94e-05	Nectin2	7	19716644	19750483	-	3494	protein_coding	nectin cell adhesion molecule 2 [Source:MGI Symbol;Acc:MGI:97822]	-	17	4	9	5	6	25	30	46	29	0.223283	0.0773189	0.153073	0.104129	0.111311	0.495369	0.524047	0.845074	0.49213
ENSMUSG00000041609	974.293	1007.27	972.982	1037.61	1487.6	1530.82	1398.71	1438.85	-0.619263	9.64e-07	3.94e-05	Bicdl1	5	115648175	115731621	-	6157	protein_coding	BICD family like cargo adaptor 1 [Source:MGI Symbol;Acc:MGI:1922915]	-	1059	903	1061	837	1002	1345	1570	1364	1519	7.89325	9.9053	10.2406	9.89197	10.549	15.1239	15.5633	14.2202	14.6283
ENSMUSG00000085881	33.4475	17.0885	18.5994	12.4264	0	1.95009	0	0.947235	4.68061	9.87e-07	4.03e-05	Gm15912	13	74008009	74009354	-	1297	processed_transcript	predicted gene 15912 [Source:MGI Symbol;Acc:MGI:3801895]	-	21	31	18	16	12	0	2	0	1	0.743033	1.61425	0.824728	0.897649	0.599726	0	0.0941156	0	0.0457156
ENSMUSG00000025936	1596.85	1521.82	1470.52	1857.75	2873.45	2681.38	2630.27	2122.75	-0.688203	1.01e-06	4.11e-05	Gm4956	1	21285246	21298312	-	1365	transcribed_unprocessed_pseudogene	predicted gene 4956 [Source:MGI Symbol;Acc:MGI:3647976]	-	2113	1480	1603	1265	1794	2598	2750	2565	2241	71.0388	73.2281	69.7877	67.4348	85.1925	131.77	122.962	120.619	97.345
ENSMUSG00000019970	666.792	643.666	627.73	842.925	384.897	353.942	421.458	256.701	1.11073	1.01e-06	4.11e-05	Sgk1	10	21882184	21999903	+	4903	protein_coding	serum/glucocorticoid regulated kinase 1 [Source:MGI Symbol;Acc:MGI:1340062]	-	1419	618	678	540	814	348	363	411	271	13.2816	8.51286	8.21762	8.01416	10.7615	4.91393	4.51873	5.38071	3.27727
ENSMUSG00000046841	7.55266	2.84808	5.81232	3.1066	23.2265	29.2514	23.5853	57.7813	-2.51756	1.04e-06	4.23e-05	Ckap4	10	84526305	84534062	-	3089	protein_coding	cytoskeleton-associated protein 4 [Source:MGI Symbol;Acc:MGI:2444926]	-	13	7	3	5	3	21	30	23	61	0.193132	0.153048	0.057714	0.117782	0.0629528	0.470666	0.592755	0.477936	1.17089
ENSMUSG00000042751	60.4213	81.645	76.7226	107.696	42.0289	34.1266	25.6361	22.7336	1.37691	1.06e-06	4.31e-05	Nmnat2	1	152954993	153119261	+	5781	protein_coding	nicotinamide nucleotide adenylyltransferase 2 [Source:MGI Symbol;Acc:MGI:2444155]	-	104	56	86	66	104	38	35	25	24	0.82558	0.654235	0.884043	0.830744	1.16612	0.455085	0.369519	0.277585	0.246157
ENSMUSG00000002324	162.922	122.467	142.983	97.3402	252.174	305.189	391.72	577.813	-1.72452	1.07e-06	4.34e-05	Rec8	14	55618037	55625395	+	2935	protein_coding	REC8 meiotic recombination protein [Source:MGI Symbol;Acc:MGI:1929645]	-	73	151	129	123	94	228	313	382	610	1.14142	3.4747	2.61192	3.04946	2.07602	5.37822	6.50891	8.35439	12.3233
ENSMUSG00000053553	35.6054	34.177	31.3865	26.9239	115.027	81.9038	76.9084	90.9346	-1.31797	1.08e-06	4.37e-05	3110082I17Rik	5	139359739	139460527	-	2885	protein_coding	RIKEN cDNA 3110082I17 gene [Source:MGI Symbol;Acc:MGI:1920462]	-	72	33	36	27	26	104	84	75	96	1.14529	0.772533	0.74154	0.680996	0.58417	2.49574	1.77707	1.66869	1.97301
ENSMUSG00000044199	5469.21	5487.3	5307.81	5640.56	3991.64	2559.49	2569.77	2672.15	1.0248	1.11e-06	4.45e-05	S1pr4	10	81497747	81500132	-	2386	protein_coding	sphingosine-1-phosphate receptor 4 [Source:MGI Symbol;Acc:MGI:1333809]	-	11027	5069	5780	4566	5447	3609	2625	2506	2821	212.088	143.483	143.958	139.249	147.978	104.72	67.1476	67.4171	70.1031
ENSMUSG00000029408	445.607	394.934	384.776	429.747	1257.55	889.241	904.443	818.411	-1.06861	1.11e-06	4.47e-05	Abcb9	5	124061530	124095798	-	5601	protein_coding	ATP-binding cassette, sub-family B (MDR/TAP), member 9 [Source:MGI Symbol;Acc:MGI:1861729]	-	884	413	416	331	415	1137	912	882	864	7.24295	4.98005	4.41373	4.3002	4.80279	14.0542	9.93805	10.1079	9.14646
ENSMUSG00000112749	0	0	0	2.07107	4.4241	18.5259	22.5598	32.206	-5.59652	1.15e-06	4.6e-05	Gm48428	10	96336090	96345824	-	580	lincRNA	predicted gene, 48428 [Source:MGI Symbol;Acc:MGI:6097928]	-	0	0	0	0	2	4	19	22	34	0	0	0	0	0.223518	0.477467	1.99939	2.43475	3.47581
ENSMUSG00000022272	42.0791	45.5693	30.2241	23.8173	70.7856	130.656	138.435	76.726	-1.53099	1.17e-06	4.69e-05	Myo10	15	25622525	25813673	+	10122	protein_coding	myosin X [Source:MGI Symbol;Acc:MGI:107716]	-	52	39	48	26	23	64	134	135	81	0.235758	0.260224	0.281808	0.18691	0.14729	0.437749	0.807998	0.856105	0.474486
ENSMUSG00000031933	5071.07	4902.5	4770.75	4773.81	18936.2	11265.7	11519.9	11253.2	-1.24331	1.2e-06	4.79e-05	Izumo1r	9	14885814	14903949	-	2320	protein_coding	IZUMO1 receptor, JUNO [Source:MGI Symbol;Acc:MGI:1929185]	-	11526	4700	5164	4104	4610	17121	11554	11234	11880	227.992	136.823	132.275	128.72	128.803	510.92	303.96	310.818	303.622
ENSMUSG00000067713	547.028	569.616	566.12	615.107	430.244	406.594	396.848	389.314	0.514312	1.24e-06	4.95e-05	Prkag1	15	98812797	98831521	-	2175	protein_coding	protein kinase, AMP-activated, gamma 1 non-catalytic subunit [Source:MGI Symbol;Acc:MGI:108411]	-	815	507	600	487	594	389	417	387	411	17.196	15.7434	16.3934	16.2928	17.7027	12.3823	11.7017	11.4212	11.2044
ENSMUSG00000026285	578.318	587.654	599.831	539.513	2508.46	1260.73	1446.9	1564.83	-1.3461	1.25e-06	4.98e-05	Pdcd1	1	94038305	94052553	-	1930	protein_coding	programmed cell death 1 [Source:MGI Symbol;Acc:MGI:104879]	-	1400	536	619	516	521	2268	1293	1411	1652	33.2889	18.7567	19.0595	19.4544	17.4981	81.3575	40.8896	46.9277	50.7525
ENSMUSG00000057315	7.55266	9.4936	15.112	4.14214	45.347	27.3013	35.8906	43.5728	-2.34477	1.27e-06	5.02e-05	Arhgap24	5	102481391	102897937	+	8792	protein_coding	Rho GTPase activating protein 24 [Source:MGI Symbol;Acc:MGI:1922647]	-	3	7	10	13	4	41	28	35	46	0.0156589	0.0537724	0.0675912	0.107593	0.0294906	0.322855	0.194376	0.255529	0.310224
ENSMUSG00000024812	736.924	812.652	740.489	915.412	558.542	492.398	538.359	523.821	0.653608	1.3e-06	5.15e-05	Tjp2	19	24094505	24225030	-	5335	protein_coding	tight junction protein 2 [Source:MGI Symbol;Acc:MGI:1341872]	-	1290	683	856	637	884	505	505	525	553	11.0965	8.6464	9.53493	8.68823	10.7406	6.55343	5.77735	6.31662	6.14604
ENSMUSG00000038264	12.9474	7.59488	8.13725	18.6396	30.9687	45.8271	34.8652	60.623	-2.03934	1.31e-06	5.18e-05	Sema7a	9	57940112	57962865	+	3298	protein_coding	sema domain, immunoglobulin domain (Ig), and GPI membrane anchor, (semaphorin) 7A [Source:MGI Symbol;Acc:MGI:1306826]	-	8	12	8	7	18	28	47	34	64	0.111319	0.245742	0.144151	0.154445	0.35378	0.587786	0.869799	0.661741	1.15063
ENSMUSG00000032009	3702.96	3786.05	3827.99	3949.53	9107.01	6665.41	6686.93	7207.51	-0.846913	1.33e-06	5.23e-05	Sesn3	9	14275067	14333101	+	15269	protein_coding	sestrin 3 [Source:MGI Symbol;Acc:MGI:1922997]	-	7294	3432	3988	3293	3814	8234	6836	6521	7609	21.9222	15.1805	15.5211	15.6931	16.1913	37.3346	27.3252	27.4134	29.5476
ENSMUSG00000044937	183.422	129.113	167.395	182.254	14.3783	40.9519	34.8652	55.8869	1.98521	1.39e-06	5.45e-05	Ttc41	10	86705811	86776844	+	5339	protein_coding	tetratricopeptide repeat domain 41 [Source:MGI Symbol;Acc:MGI:2387653]	-	88	170	136	144	176	13	42	34	59	0.7564	2.15049	1.51376	1.96259	2.1368	0.168576	0.480133	0.40877	0.655234
ENSMUSG00000026311	661.397	672.147	678.879	811.859	397.063	463.147	489.138	442.359	0.635546	1.4e-06	5.47e-05	Asb1	1	91540544	91559589	+	6432	protein_coding	ankyrin repeat and SOCS box-containing 1 [Source:MGI Symbol;Acc:MGI:1929735]	-	896	613	708	584	784	359	475	477	467	6.3928	6.4367	6.54132	6.60683	7.90099	3.8642	4.50733	4.76027	4.30502
ENSMUSG00000066755	35.6054	22.7846	19.7619	13.4619	0	1.95009	2.05089	0.947235	3.98912	1.4e-06	5.47e-05	Tnfsf18	1	161494655	161505290	+	2066	protein_coding	tumor necrosis factor (ligand) superfamily, member 18 [Source:MGI Symbol;Acc:MGI:2673064]	-	12	33	24	17	13	0	2	2	1	0.266551	1.07878	0.690333	0.598749	0.407873	0	0.0590842	0.0621383	0.0286995
ENSMUSG00000000085	140.264	124.366	127.871	150.152	331.807	243.761	258.412	198.919	-0.920603	1.41e-06	5.5e-05	Scmh1	4	120405281	120530186	+	7731	protein_coding	sex comb on midleg homolog 1 [Source:MGI Symbol;Acc:MGI:1352762]	-	189	130	131	110	145	300	250	252	210	1.1219	1.13568	1.00696	1.03534	1.21575	2.68656	1.97368	2.0923	1.6106
ENSMUSG00000074994	329.08	320.884	278.991	338.62	471.166	471.922	442.993	493.509	-0.570726	1.42e-06	5.54e-05	Qser1	2	104754795	104816760	-	9037	protein_coding	glutamine and serine rich 1 [Source:MGI Symbol;Acc:MGI:2138986]	-	428	305	338	240	327	426	484	432	521	2.17344	2.27942	2.22265	1.93247	2.3455	3.2636	3.26883	3.06845	3.41836
ENSMUSG00000031442	5.39476	2.84808	4.64986	7.24874	14.3783	25.3512	36.9161	22.7336	-2.40546	1.44e-06	5.59e-05	Mcf2l	8	12873806	13020905	+	12760	protein_coding	mcf.2 transforming sequence-like [Source:MGI Symbol;Acc:MGI:103263]	-	5	5	3	4	7	13	26	36	24	0.0179824	0.0264648	0.0139717	0.0228105	0.0355598	0.0705349	0.124364	0.181097	0.111523
ENSMUSG00000096904	12.9474	11.3923	13.9496	14.4975	19.9084	65.328	71.7812	70.0954	-2.35477	1.44e-06	5.59e-05	Gm3591	14	6405827	6412482	-	1745	protein_coding	predicted gene 3591 [Source:MGI Symbol;Acc:MGI:3781768]	-	5	12	12	12	14	18	67	70	74	0.131493	0.464445	0.408662	0.500394	0.520049	0.714149	2.34343	2.57491	2.51444
ENSMUSG00000015890	83.0793	68.3539	68.5854	45.5635	15.4843	20.476	20.5089	34.1005	1.51116	1.44e-06	5.59e-05	Amdhd1	10	93523338	93540033	-	2421	protein_coding	amidohydrolase domain containing 1 [Source:MGI Symbol;Acc:MGI:1919011]	-	81	77	72	59	44	14	21	20	36	1.53539	2.14805	1.76732	1.77331	1.17807	0.400355	0.529415	0.530267	0.881683
ENSMUSG00000048218	107.895	125.316	111.597	132.548	255.492	200.859	187.657	215.97	-0.812952	1.5e-06	5.81e-05	Amigo2	15	97244125	97247287	-	3163	protein_coding	adhesion molecule with Ig like domain 2 [Source:MGI Symbol;Acc:MGI:2145995]	-	181	100	132	96	128	231	206	183	228	2.62608	2.13525	2.48001	2.20851	2.62314	5.0562	3.97502	3.71374	4.27406
ENSMUSG00000027646	264.343	259.175	258.067	221.604	361.67	387.093	382.491	403.522	-0.594667	1.55e-06	5.98e-05	Src	2	157418444	157471862	+	4371	protein_coding	Rous sarcoma oncogene [Source:MGI Symbol;Acc:MGI:98397]	-	364	245	273	222	214	327	397	373	426	3.82164	3.78559	3.71159	3.69572	3.17354	5.17939	5.54347	5.47757	5.77874
ENSMUSG00000020143	18146.9	18490.7	18129.8	21799	14758.8	12482.5	12310.5	11958.8	0.578971	1.59e-06	6.12e-05	Dock2	11	34226815	34783892	-	11425	protein_coding	dedicator of cyto-kinesis 2 [Source:MGI Symbol;Acc:MGI:2149010]	-	26752	16819	19477	15596	21051	13344	12802	12005	12625	107.456	99.4244	101.308	99.3307	119.434	80.8614	68.3901	67.4475	65.5209
ENSMUSG00000032053	55.0265	61.7084	55.7983	47.6346	122.769	145.282	133.308	227.336	-1.34065	1.59e-06	6.12e-05	Pou2af1	9	51213708	51240080	+	2549	protein_coding	POU domain, class 2, associating factor 1 [Source:MGI Symbol;Acc:MGI:105086]	-	121	51	65	48	46	111	149	130	240	2.17843	1.35129	1.51538	1.37024	1.16977	3.01484	3.5677	3.27366	5.58272
ENSMUSG00000064215	1180.37	1106.95	1112.48	1170.15	1698.85	1718.03	1899.13	1735.33	-0.564017	1.6e-06	6.15e-05	Ifi27	12	103434211	103440239	+	1467	protein_coding	interferon, alpha-inducible protein 27 [Source:MGI Symbol;Acc:MGI:1277180]	-	1894	1094	1166	957	1130	1536	1762	1852	1832	59.2487	50.3658	47.2331	47.4688	49.9298	72.4891	73.3074	81.0346	74.0457
ENSMUSG00000028076	1496.51	1537.96	1517.02	1484.96	736.612	956.52	875.731	771.049	0.770903	1.61e-06	6.18e-05	Cd1d1	3	86995834	86999441	-	2570	protein_coding	CD1d1 antigen [Source:MGI Symbol;Acc:MGI:107674]	-	1488	1387	1620	1305	1434	666	981	854	814	26.5704	36.4496	37.4593	36.9491	36.1682	17.9413	23.2974	21.3297	18.78
ENSMUSG00000026358	1531.03	1423.09	1546.08	2175.66	3683.06	4253.15	4228.94	3574.86	-1.42533	1.67e-06	6.38e-05	Rgs1	1	144242296	144249242	-	6947	protein_coding	regulator of G-protein signaling 1 [Source:MGI Symbol;Acc:MGI:1354694]	-	889	1419	1499	1330	2101	3330	4362	4124	3774	5.87264	13.7954	12.8228	13.9309	19.6038	33.1863	38.3231	38.1049	32.2114
ENSMUSG00000036699	0	1.89872	5.81232	5.17767	25.4386	17.5508	15.3817	27.4698	-2.86438	1.69e-06	6.43e-05	Zcchc12	X	36195904	36199158	+	2280	protein_coding	zinc finger, CCHC domain containing 12 [Source:MGI Symbol;Acc:MGI:1919943]	-	3	0	2	5	5	23	18	15	29	0.0603831	0	0.0521283	0.159574	0.14215	0.698401	0.481847	0.422295	0.754167
ENSMUSG00000027864	231.975	254.429	261.554	218.498	670.251	442.671	529.13	484.984	-1.00174	1.7e-06	6.45e-05	Ptgfrn	3	101040232	101110278	-	10464	protein_coding	prostaglandin F2 receptor negative regulator [Source:MGI Symbol;Acc:MGI:1277114]	-	489	215	268	225	211	606	454	516	512	2.14457	1.38768	1.522	1.56463	1.30706	4.00947	2.64807	3.16528	2.90119
ENSMUSG00000039831	8.63161	2.84808	11.6246	7.24874	46.453	39.0018	26.6616	21.7864	-2.13437	1.73e-06	6.56e-05	Arhgap29	3	121952541	122016753	+	8815	protein_coding	Rho GTPase activating protein 29 [Source:MGI Symbol;Acc:MGI:2443818]	-	11	8	3	10	7	42	40	26	23	0.0572663	0.0612938	0.0202245	0.0825475	0.0514739	0.329867	0.276955	0.189326	0.154707
ENSMUSG00000042757	6.47371	13.291	3.48739	3.1066	53.0892	45.8271	28.7125	27.4698	-2.30856	1.79e-06	6.8e-05	Tmem108	9	103482947	103761837	-	9930	protein_coding	transmembrane protein 108 [Source:MGI Symbol;Acc:MGI:1932411]	-	16	6	14	3	3	48	47	28	29	0.0739434	0.0408085	0.0837832	0.0219836	0.0195832	0.33466	0.288882	0.180996	0.173162
ENSMUSG00000031958	14.0264	13.291	22.0868	14.4975	32.0747	48.7523	46.1451	46.4145	-1.58962	1.85e-06	7e-05	Ldhd	8	111623785	111630374	-	5328	protein_coding	lactate dehydrogenase D [Source:MGI Symbol;Acc:MGI:106428]	-	13	13	14	19	14	29	50	45	49	0.111972	0.164789	0.15615	0.259487	0.170324	0.37683	0.572766	0.542136	0.545301
ENSMUSG00000057706	788.714	766.134	711.428	677.239	370.518	503.123	493.239	484.984	0.66403	1.88e-06	7.1e-05	Mex3b	7	82867333	82871515	+	3355	protein_coding	mex3 RNA binding family member B [Source:MGI Symbol;Acc:MGI:1918252]	-	991	731	807	612	654	335	516	481	512	13.5553	14.7155	14.2942	13.2735	12.6356	6.91296	9.38705	9.20264	9.04861
ENSMUSG00000074607	302.106	345.567	306.89	265.097	538.634	428.045	485.036	616.65	-0.809528	1.9e-06	7.14e-05	Tox2	2	163203125	163324170	+	3401	protein_coding	TOX high mobility group box family member 2 [Source:MGI Symbol;Acc:MGI:3611233]	HMG	350	280	364	264	256	487	439	473	651	4.7227	5.56033	6.36023	5.64838	4.87916	9.91366	7.87825	8.92718	11.3496
ENSMUSG00000027452	1332.51	1338.6	1333.35	1273.71	1028.6	831.714	802.924	776.733	0.599485	1.9e-06	7.14e-05	Acss1	2	150618105	150668500	-	4128	protein_coding	acyl-CoA synthetase short-chain family member 1 [Source:MGI Symbol;Acc:MGI:1915988]	-	1685	1235	1410	1147	1230	930	853	783	820	18.7322	20.2058	20.2982	20.2186	19.3142	15.5975	12.6119	12.1754	11.7782
ENSMUSG00000018001	1254.82	1258.85	1234.54	1331.7	3103.5	2188	2194.45	2145.49	-0.835535	2.03e-06	7.61e-05	Cyth3	5	143622447	143710250	+	9437	protein_coding	cytohesin 3 [Source:MGI Symbol;Acc:MGI:1335107]	-	2269	1163	1326	1062	1286	2806	2244	2140	2265	11.0339	8.32328	8.35002	8.18874	8.83321	20.5857	14.5131	14.5559	14.2311
ENSMUSG00000005672	9.71056	3.79744	10.4622	2.07107	26.5446	30.2264	23.5853	46.4145	-2.26256	2.04e-06	7.64e-05	Kit	5	75574916	75656722	+	8911	protein_coding	KIT proto-oncogene receptor tyrosine kinase [Source:MGI Symbol;Acc:MGI:96677]	-	10	9	4	9	2	24	31	23	49	0.0514994	0.0682126	0.0266754	0.0734924	0.0145484	0.186465	0.212328	0.165677	0.326043
ENSMUSG00000026546	31.2896	26.5821	38.3613	28.995	6.63615	10.7255	7.17812	5.68341	1.93382	2.06e-06	7.7e-05	Cfap45	1	172520801	172545870	+	5717	protein_coding	cilia and flagella associated protein 45 [Source:MGI Symbol;Acc:MGI:1919120]	-	28	29	28	33	28	6	11	7	6	0.22476	0.342593	0.29105	0.420022	0.317469	0.0726599	0.117435	0.078594	0.0622283
ENSMUSG00000025227	248.159	248.732	206.919	257.848	123.875	149.182	151.766	148.716	0.721928	2.11e-06	7.85e-05	Mfsd13a	19	46341121	46375252	+	2804	protein_coding	major facilitator superfamily domain containing 13a [Source:MGI Symbol;Acc:MGI:1922396]	-	303	230	262	178	249	112	153	148	157	4.95899	5.53986	5.55266	4.61922	5.75616	2.76536	3.33031	3.388	3.31991
ENSMUSG00000053644	65.816	94.936	87.1848	64.2031	191.342	165.758	187.657	156.294	-1.04087	2.14e-06	7.95e-05	Aldh7a1	18	56509687	56572951	-	5181	protein_coding	aldehyde dehydrogenase family 7, member A1 [Source:MGI Symbol;Acc:MGI:108186]	-	152	61	100	75	62	173	170	183	165	1.34635	0.795179	1.147	1.05335	0.775692	2.31177	2.00266	2.26724	1.88832
ENSMUSG00000084860	135.948	143.353	146.47	90.0915	209.039	330.54	291.227	330.585	-1.31852	2.24e-06	8.3e-05	2610204G07Rik	13	104684931	104694994	+	992	antisense	RIKEN cDNA 2610204G07 gene [Source:MGI Symbol;Acc:MGI:1919718]	-	93	126	151	126	87	189	339	284	349	4.30229	8.57843	9.04572	9.24241	5.68485	13.1905	20.8574	18.3767	20.8602
ENSMUSG00000027858	80.9214	83.5437	105.784	111.838	43.135	40.9519	48.196	50.2035	1.0273	2.24e-06	8.3e-05	Tspan2	3	102734529	102801513	+	4755	protein_coding	tetraspanin 2 [Source:MGI Symbol;Acc:MGI:1917997]	-	115	75	88	91	108	39	42	47	53	1.10988	1.06527	1.09979	1.39257	1.47226	0.56784	0.539102	0.634464	0.660891
ENSMUSG00000029338	1779.19	1787.65	1785.54	1474.6	1218.84	714.708	658.336	616.65	1.24896	2.53e-06	9.38e-05	Antxr2	5	97882783	98031043	-	6655	protein_coding	anthrax toxin receptor 2 [Source:MGI Symbol;Acc:MGI:1919164]	-	3684	1649	1883	1536	1424	1102	733	642	651	25.4039	16.7348	16.8144	16.7946	13.8699	11.4642	6.72245	6.19222	5.80013
ENSMUSG00000071648	321.528	336.074	327.815	362.437	223.417	134.556	173.3	170.502	1.11752	2.54e-06	9.38e-05	Rom1	19	8927382	8929356	-	1526	protein_coding	rod outer segment membrane protein 1 [Source:MGI Symbol;Acc:MGI:97998]	-	752	298	354	282	350	202	138	169	180	22.6148	13.189	13.7856	13.4469	14.8671	9.16449	5.51946	7.10873	6.99395
ENSMUSG00000070942	123	118.67	115.084	83.8783	35.3928	66.3031	45.1196	55.8869	1.19253	2.55e-06	9.41e-05	Il1rl2	1	40324610	40367562	+	6812	protein_coding	interleukin 1 receptor-like 2 [Source:MGI Symbol;Acc:MGI:1913107]	-	190	114	125	99	81	32	68	44	59	1.27999	1.13026	1.09047	1.05752	0.770765	0.325227	0.609265	0.414608	0.513549
ENSMUSG00000038119	1710.14	1697.46	1728.58	1839.11	1206.67	1318.26	1284.88	1137.63	0.472697	2.62e-06	9.61e-05	Cdon	9	35421128	35507652	+	7715	protein_coding	cell adhesion molecule-related/down-regulated by oncogenes [Source:MGI Symbol;Acc:MGI:1926387]	-	2194	1585	1788	1487	1776	1091	1352	1253	1201	13.0506	13.8753	13.7724	14.025	14.9217	9.7904	10.6958	10.425	9.23021
ENSMUSG00000103406	59.3423	51.2655	41.8487	37.2792	191.342	89.7042	135.359	130.718	-1.38168	2.62e-06	9.61e-05	Gm5541	3	93628640	93629752	-	1113	unprocessed_pseudogene	predicted gene 5541 [Source:MGI Symbol;Acc:MGI:3645005]	-	97	55	54	36	36	173	92	132	138	3.9995	3.33746	2.88321	2.35361	2.09662	10.7612	5.04504	7.6127	7.35171
ENSMUSG00000039616	118.685	113.923	133.683	125.3	50.8771	80.9288	60.5013	62.5175	1.06044	2.62e-06	9.61e-05	Mocos	18	24653691	24701556	+	2884	protein_coding	molybdenum cofactor sulfurase [Source:MGI Symbol;Acc:MGI:1915841]	-	235	110	120	115	121	46	83	59	66	3.7394	2.576	2.47266	2.90154	2.71958	1.10427	1.75653	1.31316	1.35692
ENSMUSG00000074892	162.922	134.809	115.084	134.619	54.1952	67.2781	75.883	84.3039	0.95477	2.63e-06	9.61e-05	B3galt5	16	96235801	96319859	+	6159	protein_coding	UDP-Gal:betaGlcNAc beta 1,3-galactosyltransferase, polypeptide 5 [Source:MGI Symbol;Acc:MGI:2136878]	-	186	151	142	99	130	49	69	74	89	1.3859	1.65583	1.37011	1.16964	1.36818	0.550805	0.683771	0.771225	0.85681
ENSMUSG00000006732	152.132	168.986	140.658	178.112	255.492	290.564	290.201	225.442	-0.770336	2.63e-06	9.61e-05	Mettl1	10	127041414	127046365	+	2907	protein_coding	methyltransferase like 1 [Source:MGI Symbol;Acc:MGI:1339986]	-	189	141	178	121	172	231	298	283	238	2.98363	3.27584	3.63876	3.02877	3.83526	5.50147	6.25667	6.24886	4.85441
ENSMUSG00000054889	7.55266	7.59488	2.32493	8.28427	25.4386	17.5508	30.7634	32.206	-2.09686	2.66e-06	9.68e-05	Dsp	13	38151294	38198577	+	9659	protein_coding	desmoplakin [Source:MGI Symbol;Acc:MGI:109611]	-	7	7	8	2	8	23	18	30	34	0.0332579	0.0489457	0.0492193	0.0150669	0.053687	0.164857	0.11374	0.199365	0.208714
ENSMUSG00000004929	147.816	112.974	124.384	80.7717	236.689	241.811	226.624	246.281	-0.958621	2.7e-06	9.83e-05	Thop1	10	81070035	81082559	+	5059	protein_coding	thimet oligopeptidase 1 [Source:MGI Symbol;Acc:MGI:1354165]	-	198	137	119	107	78	214	248	221	260	1.7961	1.82896	1.39785	1.53902	0.999405	2.9286	2.99198	2.80406	3.04729
ENSMUSG00000044982	211.474	193.67	217.381	191.574	118.345	105.305	130.232	128.824	0.720204	2.96e-06	0.000107536	Sft2d3	18	31909094	31911903	-	2810	protein_coding	SFT2 domain containing 3 [Source:MGI Symbol;Acc:MGI:1914408]	-	248	196	204	187	185	107	108	127	136	4.05018	4.71084	4.31422	4.84241	4.26753	2.63627	2.34579	2.90106	2.8697
ENSMUSG00000007613	1141.53	1166.76	1222.91	1120.45	2189.93	2032.97	2022.18	1876.47	-0.699969	3e-06	0.000108574	Tgfbr1	4	47353222	47414931	+	6534	protein_coding	transforming growth factor, beta receptor I [Source:MGI Symbol;Acc:MGI:98728]	-	2174	1058	1229	1052	1082	1980	2085	1972	1981	15.269	10.9359	11.1777	11.7156	10.734	20.9796	19.476	19.3726	17.9767
ENSMUSG00000026203	512.502	591.451	631.218	438.031	353.928	313.965	307.634	352.371	0.75734	3.05e-06	0.000110225	Dnajb2	1	75236406	75245692	+	4249	protein_coding	DnaJ heat shock protein family (Hsp40) member B2 [Source:MGI Symbol;Acc:MGI:1928739]	-	861	475	623	543	423	320	322	300	372	9.29919	7.55015	8.71323	9.29907	6.45305	5.21405	4.62531	4.53205	5.19112
ENSMUSG00000029924	1068.16	1059.49	1085.74	1023.11	639.282	703.983	787.542	664.012	0.560486	3.07e-06	0.000110675	Slc37a3	6	39334773	39377675	-	5409	protein_coding	solute carrier family 37 (glycerol-3-phosphate transporter), member 3 [Source:MGI Symbol;Acc:MGI:1919394]	-	1253	990	1116	934	988	578	722	768	701	10.6307	12.3614	12.261	12.5648	11.84	7.39814	8.14689	9.11389	7.68432
ENSMUSG00000020806	602.055	677.843	602.156	598.539	227.841	368.567	326.092	293.643	0.936749	3.07e-06	0.000110675	Rhbdf2	11	116598165	116627019	-	5293	protein_coding	rhomboid 5 homolog 2 [Source:MGI Symbol;Acc:MGI:2442473]	-	590	558	714	518	578	206	378	318	310	5.11539	7.12002	8.01631	7.12122	7.07844	2.69449	4.35875	3.85643	3.47268
ENSMUSG00000071547	2.1579	3.79744	2.32493	0	15.4843	10.7255	21.5344	23.6809	-2.96247	3.1e-06	0.00011138	Nt5dc2	14	31131053	31139124	+	2378	protein_coding	5'-nucleotidase domain containing 2 [Source:MGI Symbol;Acc:MGI:1917271]	-	4	2	4	2	0	14	11	21	25	0.0771928	0.0568024	0.09996	0.061199	0	0.407594	0.282327	0.566849	0.623351
ENSMUSG00000024098	779.003	827.842	790.475	872.955	2727.46	1789.21	1828.37	1831.01	-1.12516	3.14e-06	0.000112743	Twsg1	17	65921972	65951226	-	5153	protein_coding	twisted gastrulation BMP signaling modulator 1 [Source:MGI Symbol;Acc:MGI:2137520]	-	1926	722	872	680	843	2466	1835	1783	1933	17.1524	9.46294	10.0562	9.6023	10.6042	33.1318	21.7344	22.2101	22.2421
ENSMUSG00000042050	10.7895	22.7846	9.29971	14.4975	22.1205	59.4778	108.697	65.3592	-2.2905	3.17e-06	0.000113546	Wdr60	12	116206262	116263022	-	8110	protein_coding	WD repeat domain 60 [Source:MGI Symbol;Acc:MGI:2445085]	-	11	10	24	8	14	20	61	106	69	0.0622445	0.0832776	0.175861	0.0717787	0.111897	0.170734	0.459072	0.838967	0.504467
ENSMUSG00000006360	3866.96	3543.96	3565.28	3638.87	2435.47	1454.77	1677.63	1529.78	1.30312	3.23e-06	0.000115652	Crip1	12	113146316	113153879	+	2280	protein_coding	cysteine-rich protein 1 (intestinal) [Source:MGI Symbol;Acc:MGI:88501]	-	9921	3584	3733	3067	3514	2202	1492	1636	1615	199.687	106.165	97.2974	97.8826	99.903	66.8643	39.9398	46.0583	41.9993
ENSMUSG00000026580	26.9738	8.54424	8.13725	11.3909	32.0747	58.5027	49.2214	74.8316	-2.12238	3.28e-06	0.000117011	Selp	1	164115264	164150026	+	4413	protein_coding	selectin, platelet [Source:MGI Symbol;Acc:MGI:98280]	-	10	25	9	7	11	29	60	48	79	0.103991	0.382609	0.121196	0.115423	0.161574	0.454963	0.82983	0.698179	1.06145
ENSMUSG00000079391	3.23685	1.89872	0	5.17767	7.74217	28.2763	20.5089	33.1532	-3.26335	3.28e-06	0.000117011	Gm2974	14	4182576	4204895	+	1994	protein_coding	predicted gene 2974 [Source:MGI Symbol;Acc:MGI:3781152]	-	2	3	2	0	5	7	29	20	35	0.0460292	0.101612	0.059605	0	0.162539	0.243044	0.887656	0.64382	1.04075
ENSMUSG00000028538	57.1844	51.2655	32.549	51.7767	155.949	94.5794	115.875	106.09	-1.1968	3.32e-06	0.000118249	St3gal3	4	117932154	118134914	-	2768	protein_coding	ST3 beta-galactoside alpha-2,3-sialyltransferase 3 [Source:MGI Symbol;Acc:MGI:1316659]	-	86	53	54	28	50	141	97	113	112	1.42581	1.29318	1.15933	0.736069	1.17089	3.52667	2.13884	2.62043	2.39915
ENSMUSG00000021587	44.237	44.6199	65.098	63.1676	16.5904	18.5259	28.7125	11.3668	1.7612	3.4e-06	0.000120591	Pcsk1	13	75089826	75134861	+	5604	protein_coding	proprotein convertase subtilisin/kexin type 1 [Source:MGI Symbol;Acc:MGI:97511]	-	136	41	47	56	61	15	19	28	12	1.1137	0.494122	0.4984	0.727137	0.705575	0.185313	0.206932	0.320715	0.126966
ENSMUSG00000041762	640.897	622.78	602.156	678.275	491.075	383.193	344.55	409.206	0.676824	3.41e-06	0.00012082	Gpr155	2	73341506	73386572	-	6679	protein_coding	G protein-coupled receptor 155 [Source:MGI Symbol;Acc:MGI:1915776]	-	963	594	656	518	655	444	393	336	432	6.61673	6.00653	5.83674	5.64345	6.35684	4.60239	3.59131	3.22914	3.8351
ENSMUSG00000091722	90.6319	81.645	73.2352	53.8478	32.0747	26.3262	19.4835	35.9949	1.32956	3.43e-06	0.000121434	Siah3	14	75455982	75529708	+	4472	protein_coding	siah E3 ubiquitin protein ligase family member 3 [Source:MGI Symbol;Acc:MGI:2685758]	-	81	84	86	63	52	29	27	19	38	0.831213	1.2686	1.14281	1.0251	0.753725	0.44896	0.368497	0.272717	0.503833
ENSMUSG00000018428	46.3949	53.1642	62.773	52.8123	113.921	98.4796	115.875	84.3039	-0.953561	3.48e-06	0.000122844	Akap1	11	88830792	88864586	-	4390	protein_coding	A kinase (PRKA) anchor protein 1 [Source:MGI Symbol;Acc:MGI:104729]	-	70	43	56	54	51	103	101	113	89	0.731749	0.661535	0.758056	0.895067	0.753038	1.62437	1.4042	1.65224	1.20207
ENSMUSG00000037129	131.632	119.619	127.871	135.655	51.9831	78.9787	63.5776	67.2537	1.15037	3.53e-06	0.000124473	Tmprss13	9	45319100	45347581	+	3245	protein_coding	transmembrane protease, serine 13 [Source:MGI Symbol;Acc:MGI:2682935]	-	287	122	126	110	131	47	81	62	71	4.05879	2.53918	2.30746	2.46663	2.61678	1.00275	1.5235	1.22641	1.29732
ENSMUSG00000021180	419.712	343.668	389.425	418.356	247.749	282.763	262.514	231.125	0.627589	3.62e-06	0.000127387	Rps6ka5	12	100548439	100726983	-	11932	protein_coding	ribosomal protein S6 kinase, polypeptide 5 [Source:MGI Symbol;Acc:MGI:1920336]	-	555	389	362	335	404	224	290	256	244	2.13456	2.20184	1.80291	2.04295	2.19472	1.29971	1.48339	1.37717	1.2125
ENSMUSG00000053477	41.0002	43.6706	52.3109	42.4569	65.2554	119.931	91.2647	119.352	-1.23045	3.69e-06	0.000129513	Tcf4	18	69343356	69689079	+	27382	protein_coding	transcription factor 4 [Source:MGI Symbol;Acc:MGI:98506]	bHLH	45	38	46	45	41	59	123	89	126	0.0754182	0.0937276	0.0998322	0.119584	0.0970577	0.149176	0.274165	0.208634	0.272841
ENSMUSG00000037108	71.2108	60.7591	56.9607	52.8123	100.648	173.558	140.486	143.98	-1.38683	3.81e-06	0.000133388	Zcwpw1	5	137787798	137822621	+	5697	protein_coding	zinc finger, CW type with PWWP domain 1 [Source:MGI Symbol;Acc:MGI:2685899]	-	37	66	64	49	51	91	178	137	152	0.298047	0.782432	0.667593	0.625859	0.580277	1.10588	1.90698	1.5436	1.58198
ENSMUSG00000033373	164.001	203.163	159.258	171.899	411.441	338.341	328.143	315.429	-0.878337	3.81e-06	0.000133388	Fntb	12	76765589	76921412	+	3987	protein_coding	farnesyltransferase, CAAX box, beta [Source:MGI Symbol;Acc:MGI:1861305]	-	335	152	214	137	166	372	347	320	333	3.85591	2.57482	3.18967	2.50035	2.69882	6.45964	5.31196	5.15185	4.95225
ENSMUSG00000037936	156.448	166.138	147.633	157.401	209.039	272.038	313.786	259.542	-0.76431	3.88e-06	0.000135518	Scarb1	5	125277087	125341094	-	8500	protein_coding	scavenger receptor class B, member 1 [Source:MGI Symbol;Acc:MGI:893578]	-	203	145	175	127	152	189	279	306	274	1.09599	1.15212	1.22348	1.0872	1.15914	1.53941	2.00335	2.3108	1.91133
ENSMUSG00000066026	94.9477	102.531	104.622	98.3758	259.916	179.408	216.369	218.811	-0.977887	4.05e-06	0.000141205	Dhrs3	4	144892827	144928209	+	2927	protein_coding	dehydrogenase/reductase (SDR family) member 3 [Source:MGI Symbol;Acc:MGI:1315215]	-	207	88	108	90	95	235	184	211	231	3.24546	2.03053	2.1927	2.23741	2.10384	5.55849	3.83678	4.62721	4.67944
ENSMUSG00000038855	8947.74	9148.99	9097.44	9701.92	7371.65	6540.6	6581.31	6307.64	0.440178	4.14e-06	0.000143975	Itpkb	1	180330485	180424802	+	10463	protein_coding	inositol 1,4,5-trisphosphate 3-kinase B [Source:MGI Symbol;Acc:MGI:109235]	-	11672	8293	9637	7826	9369	6665	6708	6418	6659	51.1939	53.5309	54.7348	54.4264	58.0428	44.1017	39.1299	39.3734	37.7361
ENSMUSG00000036833	2660.69	2656.31	2723.65	2464.57	997.634	1198.33	1299.24	1367.81	0.980911	4.15e-06	0.000143975	Pnpla7	2	24976033	25054057	+	7496	protein_coding	patatin-like phospholipase domain containing 7 [Source:MGI Symbol;Acc:MGI:2385325]	-	2041	2466	2798	2343	2380	902	1229	1267	1444	12.4952	22.2184	22.1818	22.7441	20.5806	8.33084	10.0068	10.8494	11.422
ENSMUSG00000035342	85.2372	112.974	81.3725	78.7006	216.781	147.232	160.995	167.661	-0.930093	4.16e-06	0.00014424	Lzts2	19	45015176	45027104	+	2921	protein_coding	leucine zipper, putative tumor suppressor 2 [Source:MGI Symbol;Acc:MGI:2385095]	-	129	79	119	70	76	196	151	157	177	2.02669	1.8266	2.42099	1.74378	1.68653	4.64554	3.15513	3.45007	3.59291
ENSMUSG00000050122	43.1581	43.6706	34.8739	31.066	8.8482	4.87523	18.458	7.57788	1.87697	4.35e-06	0.000150483	Vwa3b	1	37026596	37187613	+	5386	protein_coding	von Willebrand factor A domain containing 3B [Source:MGI Symbol;Acc:MGI:1918103]	-	40	40	46	30	30	8	5	18	8	0.340818	0.501583	0.507539	0.405304	0.361049	0.102834	0.0566599	0.214519	0.0880701
ENSMUSG00000054072	1077.87	1089.87	1100.85	1250.93	1483.18	1638.08	1620.2	1936.15	-0.574671	4.39e-06	0.000151616	Iigp1	18	60376029	60392627	+	3121	protein_coding	interferon inducible GTPase 1 [Source:MGI Symbol;Acc:MGI:1926259]	-	1482	999	1148	947	1208	1341	1680	1580	2044	21.7913	21.6183	21.8588	22.0792	25.0891	29.7472	32.8539	32.4955	38.8322
ENSMUSG00000045362	966.741	987.335	979.957	1053.14	753.203	701.058	632.7	611.914	0.632717	4.42e-06	0.000152223	Tnfrsf26	7	143607659	143628722	-	3218	protein_coding	tumor necrosis factor receptor superfamily, member 26 [Source:MGI Symbol;Acc:MGI:2651928]	-	1690	896	1040	843	1017	681	719	617	646	24.1007	18.8049	19.2055	19.062	20.4855	14.6512	13.6369	12.3072	11.9029
ENSMUSG00000079418	611.765	559.173	573.095	758.011	368.306	366.617	367.11	396.891	0.692064	4.43e-06	0.000152285	Atg4a	X	140956907	141164270	+	2661	protein_coding	autophagy related 4A, cysteine peptidase [Source:MGI Symbol;Acc:MGI:2147903]	-	719	567	589	493	732	333	376	358	419	12.3997	14.3909	13.1537	13.4812	17.8311	8.66385	8.62412	8.63571	9.33628
ENSMUSG00000001025	1288.27	1301.57	1241.51	1243.68	706.75	433.895	565.021	577.813	1.55565	4.49e-06	0.000154339	S100a6	3	90612882	90624181	+	1367	protein_coding	S100 calcium binding protein A6 (calcyclin) [Source:MGI Symbol;Acc:MGI:1339467]	-	4518	1194	1371	1068	1201	639	445	551	610	151.672	58.9909	59.6001	56.8498	56.949	32.3626	19.8684	25.8728	26.4585
ENSMUSG00000036256	9.71056	14.2404	9.29971	13.4619	55.3012	31.2015	42.0433	38.8366	-1.62201	4.56e-06	0.000156529	Igfbp7	5	77349240	77408041	-	1209	protein_coding	insulin-like growth factor binding protein 7 [Source:MGI Symbol;Acc:MGI:1352480]	-	27	9	15	8	13	50	32	41	41	1.02486	0.502765	0.737298	0.481493	0.696993	2.86322	1.61546	2.17679	2.01077
ENSMUSG00000035953	791.95	827.842	799.775	734.194	453.47	580.152	511.698	555.08	0.566181	4.6e-06	0.000157429	Pip4p1	14	50926068	50930856	-	4491	protein_coding	phosphatidylinositol-4,5-bisphosphate 4-phosphatase 1 [Source:MGI Symbol;Acc:MGI:2448501]	-	1005	734	872	688	709	410	595	499	586	10.2696	11.0383	11.5386	11.1474	10.2333	6.32052	8.08622	7.1321	7.73676
ENSMUSG00000003379	31.2896	37.0251	36.0364	34.1726	49.7711	117.005	81.0102	186.605	-1.73165	4.62e-06	0.000157815	Cd79a	7	24897381	24902197	+	1457	protein_coding	CD79A antigen (immunoglobulin-associated alpha) [Source:MGI Symbol;Acc:MGI:101774]	-	35	29	39	31	33	45	120	79	197	1.1024	1.34427	1.59068	1.54821	1.46813	2.13828	5.02682	3.48038	8.01699
ENSMUSG00000066456	63.6581	52.2148	46.4986	51.7767	127.193	88.7291	106.646	94.7235	-1.05309	4.73e-06	0.000161354	Hmgn3	9	83109948	83146685	-	1869	protein_coding	high mobility group nucleosomal binding domain 3 [Source:MGI Symbol;Acc:MGI:2138069]	-	52	59	55	40	50	115	91	104	100	1.2768	2.13202	1.74876	1.55732	1.73409	4.25991	2.97169	3.57177	3.17245
ENSMUSG00000058099	20.5001	18.9872	25.5742	7.24874	28.7566	96.5295	86.1375	71.9899	-1.97195	4.75e-06	0.000161816	Nfam1	15	82992973	83033306	-	7970	protein_coding	Nfat activating molecule with ITAM motif 1 [Source:MGI Symbol;Acc:MGI:1921289]	-	25	19	20	22	7	26	99	84	76	0.14395	0.161007	0.149125	0.200859	0.0569313	0.225853	0.758139	0.67652	0.565405
ENSMUSG00000025808	28.0527	32.2783	31.3865	46.599	4.4241	5.85027	11.2799	2.8417	2.33078	4.89e-06	0.000166169	Ccdc7a	8	128734235	129065517	-	6578	protein_coding	coiled-coil domain containing 7A [Source:MGI Symbol;Acc:MGI:1921953]	-	21	26	34	27	45	4	6	11	3	0.146506	0.266949	0.307159	0.298673	0.443435	0.0420996	0.055671	0.107339	0.0270416
ENSMUSG00000091272	16.1843	12.3417	12.7871	15.533	60.8313	47.7772	33.8397	31.2588	-1.54878	4.96e-06	0.000168061	Gm17641	3	68867917	68870266	-	2350	TEC	predicted gene, 17641 [Source:MGI Symbol;Acc:MGI:4937275]	-	23	15	13	11	15	55	49	33	33	0.449147	0.431094	0.328741	0.340605	0.413747	1.62034	1.27262	0.901376	0.832627
ENSMUSG00000062526	1498.66	1516.13	1553.05	1538.8	1108.24	1153.48	1165.93	1220.04	0.383364	4.96e-06	0.000168061	Mppe1	18	67225530	67245830	-	2007	protein_coding	metallophosphoesterase 1 [Source:MGI Symbol;Acc:MGI:2661311]	-	2011	1389	1597	1336	1486	1002	1183	1137	1288	45.9826	46.7416	47.2863	48.4379	47.9936	34.5646	35.9757	36.3641	38.0516
ENSMUSG00000032377	69.0529	50.3161	75.5601	60.061	29.8627	21.451	22.5598	30.3115	1.22769	5.17e-06	0.000174791	Plscr4	9	92457373	92492456	+	3590	protein_coding	phospholipid scramblase 4 [Source:MGI Symbol;Acc:MGI:2143267]	-	70	64	53	65	58	27	22	22	32	0.894813	1.20402	0.877323	1.31748	1.04724	0.520692	0.374024	0.393358	0.528518
ENSMUSG00000036402	99.2635	98.7335	91.8346	110.802	252.174	185.259	191.758	162.924	-0.904203	5.25e-06	0.000177023	Gng12	6	66896397	67021350	+	4727	protein_coding	guanine nucleotide binding protein (G protein), gamma 12 [Source:MGI Symbol;Acc:MGI:1336171]	-	172	92	104	79	107	228	190	187	172	1.66983	1.31447	1.30745	1.2161	1.46727	3.33934	2.45324	2.53931	2.15748
ENSMUSG00000051504	0	2.84808	3.48739	0	16.5904	60.4528	36.9161	107.985	-3.88039	5.28e-06	0.000177927	Siglech	7	55768178	55778925	+	3383	protein_coding	sialic acid binding Ig-like lectin H [Source:MGI Symbol;Acc:MGI:2443256]	-	16	0	3	3	0	15	62	36	114	0.217044	0	0.0526984	0.0645276	0	0.306974	1.11857	0.683062	1.99806
ENSMUSG00000025017	45.316	55.0629	48.8235	45.5635	74.1036	113.105	110.748	120.299	-1.0367	5.5e-06	0.000184946	Pik3ap1	19	41274218	41385070	-	2615	protein_coding	phosphoinositide-3-kinase adaptor protein 1 [Source:MGI Symbol;Acc:MGI:1933177]	-	81	42	58	42	44	67	116	108	127	1.42148	1.08474	1.31806	1.1687	1.09067	1.77384	2.70744	2.65101	2.87963
ENSMUSG00000048503	20.5001	32.2783	32.549	17.6041	65.2554	54.6025	66.654	101.354	-1.6743	5.68e-06	0.000190497	Tmem136	9	43108650	43116570	-	3578	protein_coding	transmembrane protein 136 [Source:MGI Symbol;Acc:MGI:2685030]	-	15	19	34	28	17	59	56	65	107	0.192389	0.358643	0.564698	0.569435	0.307978	1.14162	0.955255	1.16609	1.77316
ENSMUSG00000049624	434.817	449.997	398.725	417.32	151.525	231.086	211.242	254.806	0.91843	5.99e-06	0.000200615	Slc17a5	9	78536488	78588041	-	3627	protein_coding	solute carrier family 17 (anion/sugar transporter), member 5 [Source:MGI Symbol;Acc:MGI:1924105]	-	420	403	474	343	403	137	237	206	269	5.31411	7.50423	7.7662	6.88134	7.20226	2.61508	3.98816	3.64569	4.39754
ENSMUSG00000048027	194.211	192.72	170.882	165.685	110.602	94.5794	58.4504	55.8869	1.41578	6.02e-06	0.000201401	Rgmb	17	15803188	15831039	-	7669	protein_coding	repulsive guidance molecule family member B [Source:MGI Symbol;Acc:MGI:1916049]	-	462	180	203	147	160	100	97	57	59	2.7646	1.58519	1.57302	1.39478	1.35236	0.902761	0.771978	0.477085	0.456161
ENSMUSG00000062661	14.0264	14.2404	13.9496	13.4619	50.8771	34.1266	32.8143	50.2035	-1.45992	6.04e-06	0.000201638	Ncs1	2	31245823	31295989	+	4653	protein_coding	neuronal calcium sensor 1 [Source:MGI Symbol;Acc:MGI:109166]	-	27	13	15	12	13	46	35	32	53	0.266293	0.188694	0.191574	0.187661	0.181101	0.684442	0.459099	0.441445	0.675379
ENSMUSG00000022676	26.9738	21.8353	24.4117	17.6041	9.95422	2.92514	2.05089	5.68341	2.42091	6.05e-06	0.000201638	Snai2	16	14705852	14709385	+	2021	protein_coding	snail family zinc finger 2 [Source:MGI Symbol;Acc:MGI:1096393]	zf-C2H2	61	25	23	21	17	9	3	2	6	1.38514	0.835454	0.6763	0.7561	0.545248	0.30831	0.0905997	0.0635219	0.176031
ENSMUSG00000069910	47.4739	40.8225	34.8739	21.7462	80.7398	85.804	93.3156	129.771	-1.31654	6.18e-06	0.000205476	Spdl1	11	34809190	34833641	-	3460	protein_coding	spindle apparatus coiled-coil protein 1 [Source:MGI Symbol;Acc:MGI:1917635]	-	68	44	43	30	21	73	88	91	137	0.901907	0.858866	0.738534	0.630916	0.393418	1.46069	1.55231	1.6882	2.34774
ENSMUSG00000053641	1641.09	1780.05	1601.88	1676.53	591.723	872.666	827.535	890.401	0.957135	6.58e-06	0.0002184	Dennd4a	9	64811340	64919667	+	16643	protein_coding	DENN/MADD domain containing 4A [Source:MGI Symbol;Acc:MGI:2142979]	-	1401	1521	1875	1378	1619	535	895	807	940	3.8631	6.17229	6.69495	6.02482	6.3056	2.22553	3.28219	3.11244	3.34889
ENSMUSG00000109293	113.29	101.582	96.4845	126.335	33.1807	33.1515	41.0178	31.2588	1.47299	6.68e-06	0.000221617	Dcst2	3	89361975	89377549	+	2285	protein_coding	DC-STAMP domain containing 2 [Source:MGI Symbol;Acc:MGI:2685606]	-	61	105	107	83	122	30	34	40	33	1.2251	3.1035	2.78276	2.64313	3.46087	0.908964	0.908164	1.12366	0.856313
ENSMUSG00000004328	69.0529	79.7463	62.773	47.6346	99.5422	128.706	145.613	133.56	-0.991288	6.71e-06	0.000222088	Hif3a	7	17031507	17062427	-	6710	protein_coding	hypoxia inducible factor 3, alpha subunit [Source:MGI Symbol;Acc:MGI:1859778]	-	82	64	84	54	46	90	132	142	141	0.560816	0.644179	0.743935	0.585595	0.444372	0.928606	1.20067	1.35839	1.24595
ENSMUSG00000054966	10.7895	7.59488	3.48739	6.21321	0	0	0	0	5.51251	6.87e-06	0.00022677	Lmntd1	6	145365134	145614319	-	7749	protein_coding	lamin tail domain containing 1 [Source:MGI Symbol;Acc:MGI:1921321]	-	19	10	8	3	6	0	0	0	0	0.112522	0.0871572	0.0613511	0.028171	0.05019	0	0	0	0
ENSMUSG00000094628	25.8948	22.7846	11.6246	25.8884	32.0747	132.606	116.901	188.5	-2.74253	6.88e-06	0.00022677	Gm3252	14	4726775	4747493	+	1956	protein_coding	predicted gene 3252 [Source:MGI Symbol;Acc:MGI:3781430]	-	3	24	24	10	25	29	136	114	199	0.0703852	0.828688	0.729156	0.372012	0.828481	1.02646	4.24367	3.74107	6.03238
ENSMUSG00000044162	9.71056	9.4936	4.64986	5.17767	27.6506	34.1266	29.7379	18.9447	-1.84905	6.89e-06	0.00022677	Tnip3	6	65525313	65634040	+	10916	protein_coding	TNFAIP3 interacting protein 3 [Source:MGI Symbol;Acc:MGI:3041165]	-	12	9	10	4	5	25	35	29	20	0.0504483	0.0556837	0.0544395	0.0266638	0.0296905	0.158558	0.195693	0.170527	0.108635
ENSMUSG00000095204	2.1579	16.1391	1.16246	1.03553	6.63615	117.981	79.9848	89.0401	-3.73838	7.07e-06	0.000232026	Ighv1-52	12	115145487	115145919	-	351	IG_V_gene	immunoglobulin heavy variable 1-52 [Source:MGI Symbol;Acc:MGI:4439752]	-	9	2	17	1	1	6	121	78	94	1.1767	0.384832	2.87819	0.20731	0.184673	1.18347	21.0402	14.2642	15.8791
ENSMUSG00000022440	112.211	158.543	127.871	140.833	362.776	248.637	276.87	288.907	-0.986567	7.07e-06	0.000232026	C1qtnf6	15	78523346	78531416	-	2702	protein_coding	C1q and tumor necrosis factor related protein 6 [Source:MGI Symbol;Acc:MGI:1919959]	-	273	104	167	110	136	328	255	270	305	4.63667	2.59954	3.6729	2.96233	3.26261	8.40427	5.76006	6.41414	6.69297
ENSMUSG00000013089	75.5266	85.4424	97.647	77.6651	393.745	237.911	285.074	173.344	-1.44116	7.09e-06	0.000232229	Etv5	16	22381309	22439719	-	4103	protein_coding	ets variant 5 [Source:MGI Symbol;Acc:MGI:1096867]	ETS	223	70	90	84	75	356	244	278	183	2.49421	1.15225	1.30352	1.48972	1.18487	6.00703	3.62961	4.34914	2.64456
ENSMUSG00000025068	189.895	182.277	192.969	199.858	874.865	541.15	511.698	379.841	-1.36215	7.2e-06	0.000235577	Gsto1	19	47854970	47864790	+	1968	protein_coding	glutathione S-transferase omega 1 [Source:MGI Symbol;Acc:MGI:1342273]	-	484	176	192	166	193	791	555	499	401	11.2862	6.03999	5.79768	6.13775	6.35687	27.8268	17.2123	16.2755	12.0816
ENSMUSG00000022965	320.449	337.972	354.551	367.615	723.34	613.304	591.682	561.71	-0.748092	7.22e-06	0.000235832	Ifngr2	16	91547072	91565623	+	3767	protein_coding	interferon gamma receptor 2 [Source:MGI Symbol;Acc:MGI:107654]	-	640	297	356	305	355	654	629	577	593	7.79674	5.32488	5.61607	5.89156	6.10863	12.0197	10.1912	9.83196	9.33391
ENSMUSG00000070385	11.8685	11.3923	15.112	11.3909	35.3928	56.5526	36.9161	23.6809	-1.78137	7.29e-06	0.000237209	Ampd1	3	103074014	103099720	+	3548	protein_coding	adenosine monophosphate deaminase 1 [Source:MGI Symbol;Acc:MGI:88015]	-	9	11	12	13	11	32	58	36	25	0.116409	0.209391	0.200991	0.266616	0.200965	0.624422	0.997737	0.651296	0.417793
ENSMUSG00000011008	91.7109	88.2905	92.9971	96.3047	11.0602	38.0268	37.9415	45.4673	1.45913	7.29e-06	0.000237209	Mcoln2	3	146149833	146195513	+	3288	protein_coding	mucolipin 2 [Source:MGI Symbol;Acc:MGI:1915529]	-	121	85	93	80	93	10	39	37	48	1.68882	1.74597	1.68085	1.77045	1.83342	0.210562	0.723943	0.72232	0.865594
ENSMUSG00000092203	168.316	178.48	138.333	135.655	287.566	250.587	267.641	262.384	-0.722793	7.36e-06	0.000238997	1110038B12Rik	17	34950238	34952471	-	1811	processed_transcript	RIKEN cDNA 1110038B12 gene [Source:MGI Symbol;Acc:MGI:1916013]	-	253	156	188	119	131	260	257	261	277	6.41108	5.81775	6.16904	4.7814	4.68883	9.93955	8.66137	9.25085	9.06914
ENSMUSG00000058793	8525.87	8489.18	8724.29	8502.77	5349.84	5522.66	5773.26	5974.21	0.535804	7.45e-06	0.000241584	Cds2	2	132263148	132312050	+	9125	protein_coding	CDP-diacylglycerol synthase (phosphatidate cytidylyltransferase) 2 [Source:MGI Symbol;Acc:MGI:1332236]	-	9213	7902	8942	7505	8211	4837	5664	5630	6307	46.3337	58.4861	58.2344	59.8473	58.3277	36.6991	37.8846	39.6037	40.9821
ENSMUSG00000030269	764.977	808.855	804.425	771.473	599.465	547.976	561.944	602.441	0.487621	7.46e-06	0.000241584	Mtmr14	6	113237843	113281392	+	3006	protein_coding	myotubularin related protein 14 [Source:MGI Symbol;Acc:MGI:1916075]	-	1226	709	852	692	745	542	562	548	636	18.7167	15.9296	16.8434	16.7511	16.0649	12.4831	11.4109	11.7018	12.5451
ENSMUSG00000038545	333.396	329.428	332.465	253.706	429.137	477.772	503.494	537.082	-0.667745	7.5e-06	0.000242136	Cul7	17	46650337	46664364	+	7410	protein_coding	cullin 7 [Source:MGI Symbol;Acc:MGI:1913765]	-	389	309	347	286	245	388	490	491	567	2.40913	2.81637	2.78285	2.8085	2.14318	3.62514	4.03599	4.25327	4.53701
ENSMUSG00000023963	55.0265	36.0757	46.4986	27.9594	18.8024	14.6257	8.20357	5.68341	2.14749	7.51e-06	0.000242136	Cyp39a1	17	43667425	43751431	+	3053	protein_coding	cytochrome P450, family 39, subfamily a, polypeptide 1 [Source:MGI Symbol;Acc:MGI:1927096]	-	128	51	38	40	27	17	15	8	6	1.92403	1.12822	0.739665	0.953366	0.573256	0.385508	0.299872	0.168199	0.116528
ENSMUSG00000025492	14.0264	16.1391	22.0868	5.17767	50.8771	39.9769	58.4504	59.6758	-1.69461	7.66e-06	0.000246458	Ifitm3	7	141009586	141010770	-	678	protein_coding	interferon induced transmembrane protein 3 [Source:MGI Symbol;Acc:MGI:1913391]	-	31	13	17	19	5	46	41	57	63	2.09827	1.29498	1.49004	2.03916	0.478026	4.69721	3.69085	5.39641	5.50954
ENSMUSG00000103659	0	2.84808	4.64986	1.03553	26.5446	14.6257	16.4071	10.4196	-3.11367	7.67e-06	0.000246458	Gm32569	1	164803969	164899591	-	823	antisense	predicted gene, 32569 [Source:MGI Symbol;Acc:MGI:5591728]	-	2	0	3	4	1	24	15	16	11	0.111522	0	0.21662	0.35366	0.0787611	2.01894	1.11241	1.2479	0.792497
ENSMUSG00000029135	234.132	279.112	317.353	484.63	117.239	158.932	127.155	116.51	1.23052	7.82e-06	0.000251139	Fosl2	5	32135801	32157842	+	9680	protein_coding	fos-like antigen 2 [Source:MGI Symbol;Acc:MGI:102858]	TF_bZIP	288	217	294	273	468	106	163	124	123	1.36536	1.51403	1.80489	2.05217	3.13388	0.758127	1.02774	0.822254	0.753415
ENSMUSG00000008393	592.344	642.717	682.366	530.194	420.289	361.742	380.44	364.685	0.799711	7.95e-06	0.000254393	Carhsp1	16	8658580	8672155	-	2858	protein_coding	calcium regulated heat stable protein 1 [Source:MGI Symbol;Acc:MGI:1196368]	CSD	1189	549	677	587	512	380	371	371	385	19.0919	12.9736	14.0768	14.9452	11.6123	9.2052	7.92289	8.33242	7.98736
ENSMUSG00000035164	80.9214	131.961	115.084	126.335	162.586	259.362	271.743	302.168	-1.26652	7.95e-06	0.000254393	Zc3h12c	9	52111344	52168572	-	6845	protein_coding	zinc finger CCCH type containing 12C [Source:MGI Symbol;Acc:MGI:3026959]	-	88	75	139	99	122	147	266	265	319	0.589981	0.740008	1.20676	1.05242	1.15531	1.48681	2.37181	2.48503	2.76326
ENSMUSG00000028633	297.791	287.656	289.453	306.518	523.15	463.147	422.484	408.258	-0.591972	8.23e-06	0.000262773	Ctps	4	120539868	120570276	-	3316	protein_coding	cytidine 5'-triphosphate synthase [Source:MGI Symbol;Acc:MGI:1858304]	-	441	276	303	249	296	473	475	412	431	6.10313	5.62139	5.43008	5.46401	5.78614	9.87548	8.74281	7.97521	7.70668
ENSMUSG00000096464	18.3422	11.3923	0	2.07107	37.6048	59.4778	87.1629	72.9371	-2.84581	8.24e-06	0.000262786	Ighv2-2	12	113588267	113588702	-	352	IG_V_gene	immunoglobulin heavy variable 2-2 [Source:MGI Symbol;Acc:MGI:4439894]	-	17	17	12	0	2	34	61	85	77	2.21633	3.26178	2.02589	0	0.368298	6.68726	10.5769	15.5002	12.9704
ENSMUSG00000024353	7.55266	17.0885	4.64986	0	32.0747	42.902	36.9161	110.826	-3.01117	8.4e-06	0.000267508	Mzb1	18	35647266	35649367	-	905	protein_coding	marginal zone B and B1 cell-specific protein 1 [Source:MGI Symbol;Acc:MGI:1917066]	-	7	7	18	4	0	29	44	36	117	0.354959	0.522394	1.18196	0.321616	0	2.21851	2.9674	2.55337	7.66553
ENSMUSG00000034424	93.8688	105.379	97.647	115.98	314.111	252.537	252.26	243.439	-1.12696	8.48e-06	0.000269345	Gcsh	8	116981810	116993537	-	1579	protein_coding	glycine cleavage system protein H (aminomethyl carrier) [Source:MGI Symbol;Acc:MGI:1915383]	-	262	87	111	84	112	284	259	246	257	7.61462	3.72123	4.17752	3.871	4.59777	12.4523	10.0113	10.0003	9.65063
ENSMUSG00000034634	14.0264	4.7468	3.48739	1.03553	24.3325	39.9769	23.5853	50.2035	-2.49235	8.49e-06	0.000269345	Ly6d	15	74762056	74763620	-	744	protein_coding	lymphocyte antigen 6 complex, locus D [Source:MGI Symbol;Acc:MGI:96881]	-	10	13	5	3	1	22	41	23	53	0.616816	1.1801	0.39937	0.29341	0.0871241	2.04721	3.36343	1.98433	4.22384
ENSMUSG00000026791	202.843	216.454	199.944	200.894	147.101	134.556	136.384	121.246	0.632548	8.61e-06	0.000272753	Slc2a8	2	32972990	32982083	-	3209	protein_coding	solute carrier family 2, (facilitated glucose transporter), member 8 [Source:MGI Symbol;Acc:MGI:1860103]	-	303	188	228	172	194	133	138	133	128	4.33313	3.95674	4.22224	3.90018	3.91871	2.86942	2.62471	2.66037	2.36507
ENSMUSG00000002885	9126.85	9540.12	9217.18	9372.62	7505.48	5567.51	5381.54	5466.49	0.71802	8.72e-06	0.000275234	Adgre5	8	83723251	83741326	-	3757	protein_coding	adhesion G protein-coupled receptor E5 [Source:MGI Symbol;Acc:MGI:1347095]	-	16264	8459	10049	7929	9051	6786	5710	5248	5771	198.662	152.064	158.95	153.569	156.159	125.05	92.7613	89.6628	91.0782
ENSMUSG00000050022	8.63161	3.79744	6.97478	4.14214	15.4843	30.2264	31.7888	35.9949	-2.0555	8.72e-06	0.000275234	Amz1	5	140724127	140761439	+	6697	protein_coding	archaelysin family metallopeptidase 1 [Source:MGI Symbol;Acc:MGI:2442258]	-	14	8	4	6	4	14	31	31	38	0.0959349	0.0806786	0.0354942	0.0651925	0.0387161	0.14473	0.282523	0.297126	0.33644
ENSMUSG00000029053	650.608	606.641	655.63	598.539	476.697	367.592	365.059	453.726	0.60842	8.84e-06	0.000278582	Prkcz	4	155260129	155361361	-	6318	protein_coding	protein kinase C, zeta [Source:MGI Symbol;Acc:MGI:97602]	-	896	603	639	564	578	431	377	356	479	6.50815	6.44594	6.01034	6.4957	5.93007	4.72291	3.64195	3.61685	4.49532
ENSMUSG00000000489	19.4211	19.9366	10.4622	10.3553	36.4988	42.902	33.8397	51.1507	-1.53563	8.93e-06	0.000280795	Pdgfb	15	79995874	80014977	-	4161	protein_coding	platelet derived growth factor, B polypeptide [Source:MGI Symbol;Acc:MGI:97528]	-	15	18	21	9	10	33	44	33	54	0.165433	0.292162	0.299916	0.157388	0.155781	0.54907	0.645397	0.509068	0.769486
ENSMUSG00000016529	25.8948	19.9366	18.5994	44.528	48.6651	94.5794	106.646	125.035	-2.01338	8.95e-06	0.000281131	Il10	1	131019845	131024974	+	1310	protein_coding	interleukin 10 [Source:MGI Symbol;Acc:MGI:96537]	-	11	24	21	16	43	44	97	104	132	0.385345	1.23734	0.952634	0.888741	2.12769	2.32538	4.51931	5.09591	5.97458
ENSMUSG00000019842	1016.37	1035.75	1085.74	1103.88	804.08	790.762	733.194	839.25	0.429643	9.1e-06	0.000285235	Traf3ip2	10	39612934	39655307	+	3687	protein_coding	TRAF3 interacting protein 2 [Source:MGI Symbol;Acc:MGI:2143599]	-	1488	942	1091	934	1066	727	811	715	886	18.5208	17.2555	17.5845	18.4332	18.7411	13.6513	13.4252	12.4478	14.2484
ENSMUSG00000063018	11.8685	18.9872	17.437	19.6752	39.8169	41.927	56.3995	41.6783	-1.32071	9.19e-06	0.000287618	2010204K13Rik	X	7411817	7445143	-	1583	processed_transcript	RIKEN cDNA 2010204K13 gene [Source:MGI Symbol;Acc:MGI:1922859]	-	29	11	20	15	19	36	43	55	44	0.84071	0.469311	0.750805	0.689504	0.778008	1.57447	1.6579	2.23019	1.64807
ENSMUSG00000040270	1036.87	986.385	989.257	1082.13	1801.71	1773.61	1718.65	1431.27	-0.828341	9.23e-06	0.000288381	Bach2	4	32238804	32586108	+	9940	protein_coding	BTB and CNC homology, basic leucine zipper transcription factor 2 [Source:MGI Symbol;Acc:MGI:894679]	TF_bZIP	876	961	1039	851	1045	1629	1819	1676	1511	4.04433	6.52959	6.21165	6.22973	6.81462	11.3461	11.1691	10.823	9.01328
ENSMUSG00000023966	20.5001	21.8353	22.0868	23.8173	5.53012	6.82532	9.22901	4.73617	1.93937	9.45e-06	0.000294914	Rsph9	17	46122035	46144216	-	1602	protein_coding	radial spoke head 9 homolog (Chlamydomonas) [Source:MGI Symbol;Acc:MGI:1922814]	-	50	19	23	19	23	5	7	9	5	1.43231	0.801014	0.853185	0.863013	0.930629	0.216082	0.26669	0.360612	0.18506
ENSMUSG00000066877	1108.08	1218.98	1126.43	1226.07	864.911	864.865	889.062	771.996	0.509306	9.54e-06	0.000297315	Nck2	1	43444579	43570515	+	4455	protein_coding	non-catalytic region of tyrosine kinase adaptor protein 2 [Source:MGI Symbol;Acc:MGI:1306821]	-	1840	1027	1284	969	1184	782	887	867	815	18.9539	15.5694	17.1276	15.8271	17.2272	12.1526	12.152	12.492	10.8471
ENSMUSG00000052539	216.869	270.568	259.229	268.203	339.55	485.573	438.891	396.891	-0.773377	9.98e-06	0.000310518	Magi3	3	104013259	104220374	-	8520	protein_coding	membrane associated guanylate kinase, WW and PDZ domain containing 3 [Source:MGI Symbol;Acc:MGI:1923484]	-	275	201	285	223	259	307	498	428	419	1.48123	1.59333	1.98785	1.90455	1.97048	2.49465	3.56748	3.22451	2.91594
ENSMUSG00000019990	2.1579	2.84808	1.16246	2.07107	14.3783	8.77541	15.3817	17.0502	-2.98128	1.01e-05	0.000312939	Pde7b	10	20398004	20725078	-	12444	protein_coding	phosphodiesterase 7B [Source:MGI Symbol;Acc:MGI:1352752]	-	1	2	3	1	2	13	9	15	18	0.00368781	0.0108547	0.0143265	0.00584745	0.0104179	0.0723261	0.0441422	0.0773733	0.0857664
ENSMUSG00000044562	10.7895	15.1898	8.13725	19.6752	60.8313	47.7772	38.9669	32.206	-1.60235	1.01e-05	0.000313266	Rasip1	7	45627488	45639093	+	3202	protein_coding	Ras interacting protein 1 [Source:MGI Symbol;Acc:MGI:1917153]	-	26	10	16	7	19	55	49	38	34	0.372633	0.210925	0.296945	0.159075	0.38463	1.18919	0.933999	0.761767	0.629596
ENSMUSG00000003545	635.502	650.312	731.19	3651.29	120.557	177.458	230.725	217.864	2.672	1.03e-05	0.00031897	Fosb	7	19302696	19310051	-	6243	protein_coding	FBJ osteosarcoma oncogene B [Source:MGI Symbol;Acc:MGI:95575]	TF_bZIP	383	589	685	629	3526	109	182	225	230	2.81536	6.37193	6.52042	7.33135	36.6101	1.20877	1.7793	2.31339	2.18444
ENSMUSG00000032113	30.2106	45.5693	32.549	13.4619	98.4362	66.3031	77.9339	137.349	-1.58632	1.04e-05	0.000322815	Chek1	9	36708482	36727065	-	4635	protein_coding	checkpoint kinase 1 [Source:MGI Symbol;Acc:MGI:1202065]	-	49	28	48	28	13	89	68	76	145	0.485149	0.407997	0.615417	0.439577	0.181805	1.32939	0.895429	1.0525	1.85491
ENSMUSG00000044786	8683.4	8735.06	9379.92	16252.7	6040	4477.41	5111.85	3554.03	1.11749	1.06e-05	0.000326267	Zfp36	7	28376784	28380253	-	3470	protein_coding	zinc finger protein 36 [Source:MGI Symbol;Acc:MGI:99180]	-	12242	8048	9201	8069	15695	5461	4592	4985	3752	161.902	156.642	157.574	169.206	293.186	108.957	80.7689	92.2137	64.1118
ENSMUSG00000018363	1097.29	1097.46	1113.64	1090.42	2215.37	1667.33	1615.08	1541.15	-0.646638	1.07e-05	0.000330243	Smurf2	11	106820066	106920715	-	6162	protein_coding	SMAD specific E3 ubiquitin protein ligase 2 [Source:MGI Symbol;Acc:MGI:1913563]	-	1663	1017	1156	958	1053	2003	1710	1575	1627	12.3851	11.1467	11.1484	11.3128	11.0769	22.5046	16.9374	16.4066	15.6556
ENSMUSG00000058756	591.265	581.009	660.279	736.265	286.46	352.966	340.448	333.427	0.859215	1.08e-05	0.000330243	Thra	11	98740638	98769006	+	4614	protein_coding	thyroid hormone receptor alpha [Source:MGI Symbol;Acc:MGI:98742]	THR-like	563	548	612	568	711	259	362	332	352	5.59963	8.02143	7.88228	8.95771	9.98857	3.88628	4.78854	4.6187	4.52345
ENSMUSG00000036966	1062.77	992.082	1035.76	1054.17	806.292	644.505	719.863	680.115	0.61355	1.08e-05	0.000330243	Spryd3	15	102116528	102136234	-	2927	protein_coding	SPRY domain containing 3 [Source:MGI Symbol;Acc:MGI:2446175]	-	1777	985	1045	891	1018	729	661	702	718	27.8608	22.7281	21.2164	22.1504	22.5443	17.2431	13.7832	15.3948	14.5448
ENSMUSG00000015363	2261.48	2322.14	2317.95	2264.71	1812.77	1773.61	1875.54	1816.8	0.326684	1.12e-05	0.000342836	Trabd	15	89075124	89087077	+	5591	protein_coding	TraB domain containing [Source:MGI Symbol;Acc:MGI:1915226]	-	3062	2096	2446	1994	2187	1639	1819	1829	1918	25.133	25.3192	25.9983	25.9515	25.3554	20.2956	19.8571	20.9983	20.3406
ENSMUSG00000095642	1.07895	6.64552	0	0	13.2723	22.426	21.5344	60.623	-4.24518	1.13e-05	0.000347231	Ighv14-3	12	114059845	114060321	-	399	IG_V_gene	immunoglobulin heavy variable V14-3 [Source:MGI Symbol;Acc:MGI:4439764]	-	0	1	7	0	0	12	23	21	64	0	0.169268	1.04257	0	0	2.08219	3.51825	3.37836	9.51068
ENSMUSG00000064289	1359.48	1252.21	1420.53	1395.9	1659.04	2141.2	2096.01	2158.75	-0.554153	1.16e-05	0.000353795	Tank	2	61578585	61654171	+	6096	protein_coding	TRAF family member-associated Nf-kappa B activator [Source:MGI Symbol;Acc:MGI:107676]	-	1951	1260	1319	1222	1348	1500	2196	2044	2279	14.6873	13.9596	12.8581	14.5866	14.3336	17.0356	21.9867	21.5226	22.1669
ENSMUSG00000037370	590.186	597.148	644.005	651.351	478.909	384.168	398.898	379.841	0.681768	1.17e-05	0.000358056	Enpp1	10	24637914	24712159	-	10257	protein_coding	ectonucleotide pyrophosphatase/phosphodiesterase 1 [Source:MGI Symbol;Acc:MGI:97370]	-	1098	547	629	554	629	433	394	389	401	4.91259	3.60177	3.64425	3.93021	3.97504	2.92267	2.34449	2.43438	2.31808
ENSMUSG00000053560	3462.36	3599.02	3357.2	3997.16	2759.53	1951.07	2012.95	1568.62	0.894226	1.18e-05	0.000358149	Ier2	8	84661331	84662852	-	1522	protein_coding	immediate early response 2 [Source:MGI Symbol;Acc:MGI:104815]	-	6608	3209	3791	2888	3860	2495	2001	1963	1656	199.244	142.398	148.019	138.073	164.393	113.493	80.2425	82.7876	64.5135
ENSMUSG00000034842	41.0002	46.5187	36.0364	46.599	117.239	78.0036	78.9593	72.9371	-1.05571	1.18e-05	0.000358617	Art3	5	92331827	92414628	+	3932	protein_coding	ADP-ribosyltransferase 3 [Source:MGI Symbol;Acc:MGI:1202729]	-	52	38	49	31	45	106	80	77	77	0.606902	0.652708	0.740561	0.573686	0.74184	1.8664	1.24179	1.257	1.16113
ENSMUSG00000024727	110.053	107.278	86.0223	122.193	23.2265	47.7772	31.7888	30.3115	1.50118	1.2e-05	0.000363706	Trpm6	19	18749983	18892510	+	6508	protein_coding	transient receptor potential cation channel, subfamily M, member 6 [Source:MGI Symbol;Acc:MGI:2675603]	-	65	102	113	74	118	21	49	31	32	0.458347	1.05853	1.03183	0.827391	1.17529	0.2234	0.459537	0.305755	0.291546
ENSMUSG00000054871	108.974	107.278	112.759	107.696	691.265	353.942	316.863	300.273	-1.58995	1.26e-05	0.000382023	Tmem158	9	123259053	123260764	-	1712	protein_coding	transmembrane protein 158 [Source:MGI Symbol;Acc:MGI:1919559]	-	343	101	113	97	104	625	363	309	317	9.19431	3.98443	3.92241	4.12282	3.93769	25.2748	12.9412	11.5855	10.9789
ENSMUSG00000001870	3.23685	0.94936	1.16246	2.07107	14.3783	15.6007	9.22901	14.2085	-3.2626	1.28e-05	0.000386018	Ltbp1	17	75005568	75392512	+	10480	protein_coding	latent transforming growth factor beta binding protein 1 [Source:MGI Symbol;Acc:MGI:109151]	-	0	3	1	1	2	13	16	9	15	0	0.0193334	0.00567044	0.00694329	0.0123703	0.0858803	0.0931817	0.055124	0.0848662
ENSMUSG00000057337	7.55266	9.4936	2.32493	3.1066	23.2265	24.3761	39.9924	81.4622	-2.53368	1.29e-05	0.000388372	Chst3	10	60181532	60219260	-	6497	protein_coding	carbohydrate (chondroitin 6/keratan) sulfotransferase 3 [Source:MGI Symbol;Acc:MGI:1858224]	-	18	7	10	2	3	21	25	39	86	0.127142	0.0727669	0.0914671	0.0223998	0.0299309	0.223778	0.234855	0.385311	0.784856
ENSMUSG00000087248	20.5001	24.6834	23.2493	20.7107	26.5446	137.481	165.097	160.083	-2.76572	1.3e-05	0.000390981	Gm16120	5	140207385	140210751	+	868	antisense	predicted gene 16120 [Source:MGI Symbol;Acc:MGI:3802132]	-	2	19	26	20	20	24	141	161	169	0.10574	1.47837	1.78005	1.67663	1.49356	1.91427	9.91451	11.906	11.5444
ENSMUSG00000030527	2635.88	2639.22	2571.37	3057.93	2144.58	1886.71	1660.2	1767.54	0.542248	1.33e-05	0.000399427	Crtc3	7	80586627	80688877	-	9850	protein_coding	CREB regulated transcription coactivator 3 [Source:MGI Symbol;Acc:MGI:1917711]	-	3644	2443	2780	2212	2953	1939	1935	1619	1866	16.9774	16.7508	16.7721	16.3409	19.4329	13.6287	11.9899	10.5504	11.2326
ENSMUSG00000027035	142.422	159.493	176.694	192.609	311.899	387.093	307.634	220.706	-0.939733	1.33e-05	0.000401289	Cers6	2	68861441	69114282	+	8875	protein_coding	ceramide synthase 6 [Source:MGI Symbol;Acc:MGI:2442564]	Homeobox	177	132	168	152	186	282	397	300	233	0.915237	1.00451	1.12491	1.24624	1.35849	2.19985	2.7302	2.16976	1.55665
ENSMUSG00000003518	50.7107	54.1135	34.8739	34.1726	15.4843	15.6007	21.5344	18.9447	1.40407	1.34e-05	0.000402659	Dusp3	11	101971143	101987013	-	4682	protein_coding	dual specificity phosphatase 3 (vaccinia virus phosphatase VH1-related) [Source:MGI Symbol;Acc:MGI:1919599]	-	84	47	57	30	33	14	16	21	20	0.823335	0.677978	0.723472	0.466247	0.456871	0.207018	0.208574	0.287904	0.253281
ENSMUSG00000027579	34.5264	35.1263	37.1988	36.2437	9.95422	16.5758	15.3817	6.63064	1.50935	1.37e-05	0.000408731	Srms	2	181205562	181213185	-	2562	protein_coding	src-related kinase lacking C-terminal regulatory tyrosine and N-terminal myristylation sites [Source:MGI Symbol;Acc:MGI:101865]	-	41	32	37	32	35	9	17	15	7	0.734402	0.843567	0.858224	0.908861	0.885524	0.243206	0.404987	0.375813	0.162003
ENSMUSG00000045775	33.4475	21.8353	22.0868	22.7818	116.133	77.0286	61.5268	53.0452	-1.45593	1.37e-05	0.000408731	Slc16a5	11	115462474	115474398	+	3699	protein_coding	solute carrier family 16 (monocarboxylic acid transporters), member 5 [Source:MGI Symbol;Acc:MGI:2443515]	-	53	31	23	19	22	105	79	60	56	0.657537	0.566013	0.369506	0.373762	0.385523	1.96524	1.30351	1.04118	0.897653
ENSMUSG00000024160	353.896	337.972	302.241	332.407	243.325	173.558	199.962	226.389	0.720486	1.45e-05	0.000431652	Spsb3	17	24886643	24892152	+	2719	protein_coding	splA/ryanodine receptor domain and SOCS box containing 3 [Source:MGI Symbol;Acc:MGI:1891471]	-	555	328	356	260	321	220	178	195	239	9.36726	8.1473	7.7807	6.9581	7.65257	5.60177	3.99561	4.60347	5.21187
ENSMUSG00000052837	21051.4	21778.3	22827.3	32469.2	13542.2	11903.4	14368.5	8065.71	0.982049	1.45e-05	0.000431652	Junb	8	84974484	84978718	-	2301	protein_coding	jun B proto-oncogene [Source:MGI Symbol;Acc:MGI:96647]	TF_bZIP	27406	19511	22940	19637	31355	12244	12208	14012	8515	546.585	572.68	592.454	620.99	883.287	368.399	323.817	390.88	219.418
ENSMUSG00000031497	36.6844	31.3289	36.0364	25.8884	63.0434	57.5277	66.654	81.4622	-1.03983	1.45e-05	0.000432575	Tnfsf13b	8	10006467	10039072	+	6868	protein_coding	tumor necrosis factor (ligand) superfamily, member 13b [Source:MGI Symbol;Acc:MGI:1344376]	-	46	34	33	31	25	57	59	65	86	0.307366	0.334347	0.285537	0.328441	0.235951	0.574588	0.524317	0.607495	0.74246
ENSMUSG00000024334	110.053	139.556	118.571	108.731	476.697	273.988	271.743	226.389	-1.22399	1.48e-05	0.000439251	H2-Oa	17	34092340	34095234	+	1314	protein_coding	histocompatibility 2, O region alpha locus [Source:MGI Symbol;Acc:MGI:95924]	-	258	102	147	102	105	431	281	265	239	9.01059	5.24268	6.64814	5.64847	5.17971	22.7088	13.0522	12.9452	10.7847
ENSMUSG00000032281	2287.38	2184.48	2180.78	2283.35	701.22	1045.25	1192.59	1320.45	0.970968	1.48e-05	0.00044059	Acsbg1	9	54604877	54661870	-	3604	protein_coding	acyl-CoA synthetase bubblegum family member 1 [Source:MGI Symbol;Acc:MGI:2385656]	-	2052	2120	2301	1876	2205	634	1072	1163	1394	26.1289	39.7283	37.9411	37.8769	39.6584	12.1791	18.1544	20.7136	22.9341
ENSMUSG00000106441	3.23685	1.89872	9.29971	5.17767	15.4843	22.426	23.5853	20.8392	-2.29824	1.49e-05	0.00044059	Gm42921	3	37761037	37767297	+	655	lincRNA	predicted gene 42921 [Source:MGI Symbol;Acc:MGI:5663058]	-	3	3	2	8	5	14	23	23	22	0.210188	0.309335	0.181454	0.888741	0.494812	1.47978	2.14318	2.25396	1.99153
ENSMUSG00000057329	3536.8	3550.61	3887.28	3905	5607.54	7401.57	7062.25	6315.22	-0.968506	1.49e-05	0.00044059	Bcl2	1	106538178	106714274	-	9157	protein_coding	B cell leukemia/lymphoma 2 [Source:MGI Symbol;Acc:MGI:88138]	-	2699	3278	3740	3344	3771	5070	7591	6887	6667	13.5263	24.1771	24.2715	26.5729	26.6941	38.3324	50.5962	48.2766	43.17
ENSMUSG00000006301	358.212	428.161	410.35	367.615	218.993	234.986	253.285	285.118	0.752737	1.49e-05	0.00044059	Tmbim1	1	74288247	74305622	-	12659	protein_coding	transmembrane BAX inhibitor motif containing 1 [Source:MGI Symbol;Acc:MGI:1916910]	-	715	332	451	353	355	198	241	247	301	2.592	1.77128	2.11717	2.02909	1.81778	1.08287	1.16196	1.25244	1.40985
ENSMUSG00000053113	6301.08	6258.18	6152.92	5566	2589.2	3194.25	2798.44	3489.61	0.88538	1.5e-05	0.000442373	Socs3	11	117966079	117970047	-	2891	protein_coding	suppressor of cytokine signaling 3 [Source:MGI Symbol;Acc:MGI:1201791]	-	4910	5840	6592	5293	5375	2341	3276	2729	3684	77.9403	136.431	135.502	133.223	120.515	56.0615	69.162	60.592	75.5573
ENSMUSG00000039201	293.475	302.846	305.728	232.995	205.721	163.808	174.326	178.08	0.696293	1.53e-05	0.000451454	Tbc1d25	X	8154472	8176181	-	2794	protein_coding	TBC1 domain family, member 25 [Source:MGI Symbol;Acc:MGI:2444862]	-	443	272	319	263	225	186	168	170	188	7.27623	6.57493	6.78488	6.84945	5.21996	4.60891	3.6699	3.90555	3.98966
ENSMUSG00000028572	544.871	519.3	533.571	491.879	655.873	771.261	729.092	816.517	-0.552646	1.57e-05	0.000462509	Hook1	4	95967240	96025413	+	8318	protein_coding	hook microtubule tethering protein 1 [Source:MGI Symbol;Acc:MGI:1925213]	-	610	505	547	459	475	593	791	711	862	3.36542	4.10035	3.90793	4.01532	3.70157	4.93569	5.80403	5.48669	6.14459
ENSMUSG00000033256	36.6844	46.5187	41.8487	54.8833	86.2699	82.8789	84.0866	90.9346	-0.894075	1.58e-05	0.000464083	Shf	2	122348892	122369162	-	2305	protein_coding	Src homology 2 domain containing F [Source:MGI Symbol;Acc:MGI:3613669]	-	69	34	49	36	53	78	85	82	96	1.37375	0.996224	1.26329	1.13647	1.49045	2.3428	2.25071	2.28351	2.46948
ENSMUSG00000017897	324.764	305.694	295.266	342.762	231.159	186.234	169.199	167.661	0.89163	1.58e-05	0.000464083	Eya2	2	165595032	165771727	+	2963	protein_coding	EYA transcriptional coactivator and phosphatase 2 [Source:MGI Symbol;Acc:MGI:109341]	-	650	301	322	254	331	209	191	165	177	10.0672	6.86094	6.45806	6.23776	7.24115	4.88345	3.93435	3.57447	3.54198
ENSMUSG00000015305	23.7369	19.9366	16.2745	10.3553	18.8024	149.182	132.283	53.0452	-2.3296	1.62e-05	0.00047534	Sash1	10	8722219	8886070	-	8568	protein_coding	SAM and SH3 domain containing 1 [Source:MGI Symbol;Acc:MGI:1917347]	-	24	22	21	14	10	17	153	129	56	0.128547	0.173417	0.145652	0.118898	0.075654	0.137367	1.08989	0.966429	0.387537
ENSMUSG00000036533	822.161	848.728	848.599	760.082	617.162	506.049	448.12	444.253	0.833311	1.64e-05	0.000479203	Cdc42ep3	17	79333727	79355091	-	2309	protein_coding	CDC42 effector protein (Rho GTPase binding) 3 [Source:MGI Symbol;Acc:MGI:2384718]	-	1644	762	894	730	734	558	519	437	469	32.6743	22.2885	23.0087	23.0052	20.6055	16.731	13.7188	12.1483	12.0435
ENSMUSG00000066682	2.1579	2.84808	1.16246	0	3.31807	28.2763	45.1196	13.2613	-3.72097	1.65e-05	0.000482515	Pilrb2	5	137865827	137871815	-	1957	protein_coding	paired immunoglobin-like type 2 receptor beta 2 [Source:MGI Symbol;Acc:MGI:2450535]	-	3	2	3	1	0	3	29	44	14	0.0703492	0.0690221	0.0910979	0.0371822	0	0.106131	0.904438	1.44318	0.424172
ENSMUSG00000020702	5.39476	3.79744	5.81232	3.1066	18.8024	30.2264	33.8397	46.4145	-2.2588	1.72e-05	0.000502199	Ccl1	11	82176657	82305690	-	2369	protein_coding	chemokine (C-C motif) ligand 1 [Source:MGI Symbol;Acc:MGI:98258]	-	20	5	4	5	3	17	31	33	49	0.387431	0.142546	0.10034	0.153579	0.0820857	0.496816	0.798672	0.894146	1.22641
ENSMUSG00000020182	14.0264	21.8353	19.7619	11.3909	79.6338	39.0018	44.0942	51.1507	-1.52336	1.75e-05	0.000510796	Ddc	11	11814101	11898144	-	4461	protein_coding	dopa decarboxylase [Source:MGI Symbol;Acc:MGI:94876]	-	34	13	23	17	11	72	40	43	54	0.349764	0.196816	0.306389	0.277296	0.159835	1.11741	0.547267	0.618723	0.717738
ENSMUSG00000086628	24.8159	38.9238	29.0616	45.5635	55.3012	91.6543	76.9084	80.515	-1.17073	1.76e-05	0.000512306	Gm16157	7	68266339	68276594	-	1340	antisense	predicted gene 16157 [Source:MGI Symbol;Acc:MGI:3801721]	-	42	23	41	25	44	50	94	75	85	1.43838	1.15924	1.81826	1.35757	2.12843	2.58331	4.28149	3.59266	3.76113
ENSMUSG00000102782	24.8159	21.8353	11.6246	32.1016	0	4.87523	1.02545	2.8417	3.14222	1.77e-05	0.000513695	Gm37625	1	128084460	128089331	-	4872	TEC	predicted gene, 37625 [Source:MGI Symbol;Acc:MGI:5610853]	-	12	23	23	10	31	0	5	1	3	0.113032	0.318838	0.280542	0.149355	0.412445	0	0.0626375	0.0131751	0.0365106
ENSMUSG00000027293	415.396	421.516	427.787	433.889	315.217	244.736	252.26	230.178	0.84659	1.79e-05	0.000518837	Ehd4	2	120089175	120154606	-	4007	protein_coding	EH-domain containing 4 [Source:MGI Symbol;Acc:MGI:1919619]	-	873	385	444	368	419	285	251	246	243	9.99824	6.48919	6.58479	6.68274	6.77807	4.92422	3.82319	3.94072	3.59577
ENSMUSG00000026880	104.658	118.67	116.246	100.447	64.1494	63.378	48.196	59.6758	1.09561	1.8e-05	0.000521603	Stom	2	35313986	35336976	-	2827	protein_coding	stomatin [Source:MGI Symbol;Acc:MGI:95403]	-	254	97	125	100	97	58	65	47	63	4.12322	2.31737	2.62762	2.57395	2.22412	1.42041	1.40333	1.06717	1.32135
ENSMUSG00000008206	1678.85	1770.56	1789.03	1587.47	990.998	1065.72	1221.31	1262.66	0.55227	1.81e-05	0.000521787	Cers4	8	4493026	4531680	+	12264	protein_coding	ceramide synthase 4 [Source:MGI Symbol;Acc:MGI:1914510]	Homeobox	2047	1556	1865	1539	1533	896	1093	1191	1333	7.65975	8.56892	9.03701	9.13131	8.10255	5.0581	5.43951	6.23361	6.4447
ENSMUSG00000086152	24.8159	41.7719	32.549	23.8173	71.8916	65.328	83.0611	71.9899	-1.12895	1.82e-05	0.000523505	Gm11454	2	163122606	163143959	+	714	lincRNA	predicted gene 11454 [Source:MGI Symbol;Acc:MGI:3650530]	-	58	23	44	28	23	65	67	81	76	3.72785	2.1756	3.66212	2.85355	2.08805	6.3027	5.72728	7.28193	6.31132
ENSMUSG00000017765	234.132	282.909	248.767	292.021	341.762	417.319	454.273	418.678	-0.63432	1.82e-05	0.000524442	Slc12a4	8	105943590	105966097	-	4279	protein_coding	solute carrier family 12, member 4 [Source:MGI Symbol;Acc:MGI:1309465]	-	350	217	298	214	282	309	428	443	442	3.75366	3.42505	4.13859	3.63913	4.27187	4.99951	6.10483	6.6454	6.1247
ENSMUSG00000094205	6.47371	9.4936	4.64986	4.14214	0	0	0	0	5.25008	1.83e-05	0.000526389	Gm8926	5	11770548	11775300	+	1098	protein_coding	predicted gene 8926 [Source:MGI Symbol;Acc:MGI:3779823]	-	14	6	10	4	4	0	0	0	0	0.585133	0.369061	0.541222	0.265084	0.23614	0	0	0	0
ENSMUSG00000028064	1669.14	1625.3	1570.49	1578.15	927.955	1173.95	1005.96	973.758	0.595499	1.84e-05	0.000528494	Sema4a	3	88435959	88461182	-	5406	protein_coding	sema domain, immunoglobulin domain (Ig), transmembrane domain (TM) and short cytoplasmic domain, (semaphorin) 4A [Source:MGI Symbol;Acc:MGI:107560]	-	1732	1547	1712	1351	1524	839	1204	981	1028	14.7028	19.3269	18.8194	18.1847	18.2734	10.7448	13.5932	11.648	11.2751
ENSMUSG00000055485	5.39476	4.7468	4.64986	2.07107	7.74217	37.0517	20.5089	24.6281	-2.52684	1.85e-05	0.000531379	Soga1	2	157015799	157079254	-	7984	protein_coding	suppressor of glucose, autophagy associated 1 [Source:MGI Symbol;Acc:MGI:2444575]	-	4	5	5	4	2	7	38	20	26	0.0229916	0.0422959	0.0372158	0.0364557	0.0162376	0.0607001	0.290492	0.160794	0.193089
ENSMUSG00000044734	79.8424	62.6578	91.8346	82.8427	48.6651	27.3013	30.7634	30.3115	1.51716	1.86e-05	0.0005318	Serpinb1a	13	32842092	32851185	-	2303	protein_coding	serine (or cysteine) peptidase inhibitor, clade B, member 1a [Source:MGI Symbol;Acc:MGI:1913472]	-	232	74	66	79	80	44	28	30	32	4.62299	2.17013	1.70305	2.49609	2.25168	1.32273	0.742055	0.836155	0.823874
ENSMUSG00000020534	237.369	243.986	237.143	249.564	362.776	357.842	359.932	377.947	-0.68534	1.91e-05	0.000545293	Shmt1	11	60788104	60811718	-	3883	protein_coding	serine hydroxymethyltransferase 1 (soluble) [Source:MGI Symbol;Acc:MGI:98299]	-	230	220	257	204	241	328	367	351	399	2.71825	3.82652	3.93318	3.82287	4.0231	5.84814	5.7686	5.80229	6.09271
ENSMUSG00000032915	16.1843	16.1391	18.5994	2.07107	15.4843	130.656	174.326	95.6707	-2.76134	1.92e-05	0.000546657	Adgre4	17	55749984	55853662	+	3491	protein_coding	adhesion G protein-coupled receptor E4 [Source:MGI Symbol;Acc:MGI:1196464]	-	32	15	17	16	2	14	134	170	101	0.420658	0.290195	0.289386	0.333501	0.0371357	0.277645	2.34275	3.12578	1.71544
ENSMUSG00000047415	3202.33	2969.6	2943.36	2638.54	2109.19	1308.51	1405.89	1651.03	1.06703	1.92e-05	0.000547045	Gpr68	12	100876682	100908198	-	7159	protein_coding	G protein-coupled receptor 68 [Source:MGI Symbol;Acc:MGI:2441763]	-	7091	2968	3128	2532	2548	1907	1342	1371	1743	45.4552	28.0002	25.9652	25.7358	23.0706	18.4421	11.4412	12.2926	14.4361
ENSMUSG00000036587	170.474	168.037	199.944	179.147	76.3157	103.355	102.545	119.352	0.988697	1.94e-05	0.00055287	Fut7	2	25423267	25426374	+	2355	protein_coding	fucosyltransferase 7 [Source:MGI Symbol;Acc:MGI:107692]	-	379	158	177	172	173	69	106	100	126	7.38545	4.53122	4.46643	5.31452	4.76175	2.02848	2.74718	2.72564	3.17237
ENSMUSG00000034330	20.5001	16.1391	16.2745	6.21321	25.4386	51.6774	61.5268	116.51	-2.04157	1.95e-05	0.000553282	Plcg2	8	117498291	117635142	+	4298	protein_coding	phospholipase C, gamma 2 [Source:MGI Symbol;Acc:MGI:97616]	-	25	19	17	14	6	23	53	60	123	0.266933	0.298563	0.23505	0.237022	0.0904891	0.370487	0.75263	0.896075	1.69685
ENSMUSG00000017499	60.4213	62.6578	68.5854	25.8884	115.027	125.781	116.901	167.661	-1.23859	1.97e-05	0.000558017	Cdc6	11	98907801	98923940	+	5229	protein_coding	cell division cycle 6 [Source:MGI Symbol;Acc:MGI:1345150]	-	83	56	66	59	25	104	129	114	177	0.728431	0.7233	0.750073	0.821031	0.309908	1.37698	1.50572	1.39941	2.00706
ENSMUSG00000005951	262.185	260.125	248.767	260.955	145.995	165.758	145.613	179.975	0.643309	1.98e-05	0.00056115	Shpk	11	73199460	73224511	+	2985	protein_coding	sedoheptulokinase [Source:MGI Symbol;Acc:MGI:1921887]	-	294	243	274	214	252	132	170	142	190	4.51993	5.49808	5.45487	5.2167	5.47227	3.06155	3.47597	3.05354	3.7741
ENSMUSG00000095829	21.579	16.1391	15.112	4.14214	0	0	0	1.89447	5.01921	1.99e-05	0.000562126	Speer1	5	11341516	11346286	+	1123	protein_coding	spermatogenesis associated glutamate (E)-rich protein 1 [Source:MGI Symbol;Acc:MGI:1918146]	-	33	20	17	13	4	0	0	0	2	1.34854	1.20282	0.899595	0.842345	0.230883	0	0	0	0.105598
ENSMUSG00000102888	0	0	0	0	3.31807	8.77541	2.05089	55.8869	-6.02805	2.11e-05	0.000596271	Ighv1-11	12	114612243	114612675	-	351	IG_V_gene	immunoglobulin heavy variable V1-11 [Source:MGI Symbol;Acc:MGI:5009835]	-	1	0	0	0	0	3	9	2	59	0.130744	0	0	0	0	0.591733	1.56497	0.365749	9.96666
ENSMUSG00000022048	742.319	786.07	793.963	785.971	608.313	575.277	538.359	607.178	0.419787	2.14e-05	0.000602162	Dpysl2	14	66802864	66868688	-	4520	protein_coding	dihydropyrimidinase-like 2 [Source:MGI Symbol;Acc:MGI:1349763]	-	1072	688	828	683	759	550	590	525	641	10.8839	10.2801	10.886	10.9953	10.8847	8.42434	7.96683	7.45557	8.40861
ENSMUSG00000017417	119.764	112.974	140.658	165.685	39.8169	62.4029	56.3995	92.829	1.13829	2.32e-05	0.000653207	Plxdc1	11	97923238	97986444	-	4836	protein_coding	plexin domain containing 1 [Source:MGI Symbol;Acc:MGI:1919574]	-	211	111	119	121	160	36	64	55	98	2.00228	1.55019	1.46231	1.82065	2.14459	0.51538	0.807729	0.730022	1.20156
ENSMUSG00000019951	1390.77	1410.75	1313.58	1407.29	1026.39	1070.6	959.817	973.758	0.523224	2.35e-05	0.000659553	Uhrf1bp1l	10	89744991	89819871	+	9235	protein_coding	UHRF1 (ICBP90) binding protein 1-like [Source:MGI Symbol;Acc:MGI:2442888]	-	2338	1289	1486	1130	1359	928	1098	936	1028	11.6181	9.42681	9.56225	8.90365	9.53881	6.95701	7.25667	6.50577	6.60026
ENSMUSG00000026679	29.1317	13.291	24.4117	20.7107	0	2.92514	1.02545	5.68341	2.95861	2.37e-05	0.000665788	Enkur	2	21180731	21205365	-	1561	protein_coding	enkurin, TRPC channel interacting protein [Source:MGI Symbol;Acc:MGI:1918483]	-	13	27	14	21	20	0	3	1	6	0.382181	1.16818	0.53297	0.97891	0.830498	0	0.117298	0.0411203	0.227905
ENSMUSG00000043671	1268.85	1348.09	1282.2	1481.85	929.061	912.643	900.342	843.986	0.711282	2.39e-05	0.000670956	Dpy19l3	7	35685165	35754454	-	11367	protein_coding	dpy-19-like 3 (C. elegans) [Source:MGI Symbol;Acc:MGI:2443952]	-	2665	1176	1420	1103	1431	840	936	878	891	10.7592	6.98731	7.4237	7.06083	8.16028	5.11617	5.02576	4.95802	4.64768
ENSMUSG00000030122	857.766	791.766	857.898	720.732	3430.89	1729.73	1850.93	1916.26	-1.24072	2.41e-05	0.000673304	Ptms	6	124913681	124920103	-	1619	protein_coding	parathymosin [Source:MGI Symbol;Acc:MGI:1916452]	-	2035	795	834	738	696	3102	1774	1805	2023	57.6828	33.1642	30.6124	33.1693	27.8659	132.65	66.8773	71.5633	74.089
ENSMUSG00000045322	5.39476	2.84808	2.32493	6.21321	17.6964	26.3262	24.6107	44.52	-2.26631	2.41e-05	0.000673881	Tlr9	9	106222598	106226883	+	3478	protein_coding	toll-like receptor 9 [Source:MGI Symbol;Acc:MGI:1932389]	-	16	5	3	2	6	16	27	24	47	0.211115	0.0970933	0.0512589	0.0418434	0.111824	0.318495	0.473812	0.442936	0.801259
ENSMUSG00000039754	920.346	937.968	896.26	762.153	627.116	525.55	583.479	538.977	0.75281	2.43e-05	0.000679184	Alkbh4	5	136136146	136141615	+	2117	protein_coding	alkB homolog 4, lysine demethylase [Source:MGI Symbol;Acc:MGI:1919291]	-	1734	853	988	771	736	567	539	569	569	37.5887	27.213	27.7341	26.5009	22.5356	18.5427	15.5396	17.2525	15.9366
ENSMUSG00000051000	64.7371	45.5693	66.2604	49.7056	150.419	119.931	119.977	208.392	-1.22026	2.47e-05	0.000687602	Fam160a1	3	85660061	85817291	-	5290	protein_coding	family with sequence similarity 160, member A1 [Source:MGI Symbol;Acc:MGI:2444746]	-	128	60	48	57	48	136	123	117	220	1.11041	0.766028	0.539217	0.784053	0.588162	1.7799	1.41913	1.41968	2.46588
ENSMUSG00000043629	66.895	51.2655	44.1736	57.9899	169.222	104.33	107.672	126.929	-1.07559	2.52e-05	0.000702228	1700019D03Rik	1	52922324	53020179	-	4330	protein_coding	RIKEN cDNA 1700019D03 gene [Source:MGI Symbol;Acc:MGI:1914330]	-	108	62	54	38	56	153	107	105	134	1.14463	0.967058	0.741112	0.63859	0.838323	2.44633	1.50823	1.55654	1.83494
ENSMUSG00000094626	115.448	145.252	152.283	158.437	180.282	373.442	413.255	450.884	-1.50227	2.55e-05	0.000707727	Tmem121b	6	120488939	120493807	-	4869	protein_coding	transmembrane protein 121B [Source:MGI Symbol;Acc:MGI:2136977]	-	76	107	153	131	153	163	383	403	476	0.716313	1.4842	1.86737	1.95775	2.03687	2.31771	4.80099	5.31282	5.79658
ENSMUSG00000039899	342.028	338.922	365.014	354.153	821.776	595.753	663.464	774.838	-0.867998	2.57e-05	0.000713768	Fgl2	5	21372642	21378374	+	3788	protein_coding	fibrinogen-like protein 2 [Source:MGI Symbol;Acc:MGI:103266]	-	754	317	357	314	342	743	611	647	818	9.13462	5.65195	5.60062	6.03179	5.85231	13.5797	9.84471	10.9636	12.8041
ENSMUSG00000010142	526.528	540.186	517.296	535.371	1605.95	997.472	1072.62	1045.75	-0.983374	2.58e-05	0.000714886	Tnfrsf13b	11	61126755	61149372	+	2836	protein_coding	tumor necrosis factor receptor superfamily, member 13b [Source:MGI Symbol;Acc:MGI:1889411]	-	1177	488	569	445	517	1452	1023	1046	1104	19.0458	11.6215	11.923	11.4177	11.8167	35.4464	22.0161	23.6747	23.0817
ENSMUSG00000052117	289.159	284.808	283.641	317.909	601.677	518.724	496.316	449.937	-0.712691	2.6e-05	0.000720685	D630039A03Rik	4	57908483	57916297	-	2830	protein_coding	RIKEN cDNA D630039A03 gene [Source:MGI Symbol;Acc:MGI:2442889]	-	542	268	300	244	307	544	532	484	475	8.78905	6.39583	6.2996	6.27379	7.03175	13.3083	11.4735	10.9779	9.95203
ENSMUSG00000046908	173.711	175.632	185.994	164.65	75.2097	85.804	81.0102	126.929	1.1185	2.65e-05	0.000731212	Ltb4r1	14	55765962	55768494	+	1394	protein_coding	leukotriene B4 receptor 1 [Source:MGI Symbol;Acc:MGI:1309472]	-	410	161	185	160	159	68	88	79	134	13.4974	7.80031	7.88655	8.35187	7.39343	3.37721	3.85294	3.63768	5.69963
ENSMUSG00000047992	5.39476	5.69616	4.64986	6.21321	35.3928	21.451	23.5853	51.1507	-2.09532	2.68e-05	0.000738908	Fam69c	18	84720019	84740436	+	2662	protein_coding	family with sequence similarity 69, member C [Source:MGI Symbol;Acc:MGI:3041188]	-	21	5	6	4	6	32	22	23	54	0.362026	0.126856	0.133943	0.10934	0.146101	0.83225	0.504413	0.5546	1.20279
ENSMUSG00000024673	5.39476	9.4936	4.64986	0	15.4843	37.0517	27.687	38.8366	-2.40629	2.68e-05	0.000738947	Ms4a1	19	11249675	11266241	-	6187	protein_coding	membrane-spanning 4-domains, subfamily A, member 1 [Source:MGI Symbol;Acc:MGI:88321]	-	11	5	10	4	0	14	38	27	41	0.0815908	0.0545807	0.0960501	0.0470442	0	0.156661	0.374865	0.28012	0.392924
ENSMUSG00000032754	420.791	490.819	428.949	415.249	204.615	270.088	337.372	264.279	0.729543	2.73e-05	0.00075241	Slc8b1	5	120511168	120534024	+	3463	protein_coding	solute carrier family 8 (sodium/lithium/calcium exchanger), member B1 [Source:MGI Symbol;Acc:MGI:2180781]	-	648	390	517	369	401	185	277	329	279	8.5872	7.60608	8.87189	7.75354	7.50591	3.69854	4.88201	6.09822	4.77701
ENSMUSG00000004044	3.23685	4.7468	0	5.17767	23.2265	16.5758	12.3054	18.9447	-2.69021	2.76e-05	0.000757591	Cavin1	11	100956733	100970887	-	3587	protein_coding	caveolae associated 1 [Source:MGI Symbol;Acc:MGI:1277968]	-	1	3	5	0	5	21	17	12	20	0.0127937	0.0564857	0.0828355	0	0.0903546	0.405321	0.289261	0.214738	0.3306
ENSMUSG00000021728	4167.99	4185.73	4043.05	5060.66	3372.27	1839.91	1815.04	1723.97	1.20217	2.77e-05	0.000757591	Emb	13	117208536	117274415	+	6906	protein_coding	embigin [Source:MGI Symbol;Acc:MGI:95321]	-	10513	3863	4409	3478	4887	3049	1887	1770	1820	69.8601	37.7787	37.9395	36.6462	45.8698	30.5663	16.677	16.4515	15.6261
ENSMUSG00000079388	28.0527	26.5821	25.5742	39.3503	28.7566	109.205	130.232	156.294	-2.03186	2.77e-05	0.000757591	2610042L04Rik	14	4334763	4354688	+	1886	protein_coding	RIKEN cDNA 2610042L04 gene [Source:MGI Symbol;Acc:MGI:1914305]	-	15	26	28	22	38	26	112	127	165	0.364988	0.931066	0.882255	0.848804	1.30603	0.954428	3.6245	4.32237	5.18737
ENSMUSG00000070031	530.844	589.553	474.285	433.889	851.639	745.91	731.143	779.574	-0.586477	2.77e-05	0.000759017	Sp140	1	85600378	85645037	+	3328	protein_coding	Sp140 nuclear body protein [Source:MGI Symbol;Acc:MGI:3702467]	SAND	759	492	621	408	419	770	765	713	823	10.4662	9.9846	11.0888	8.92079	8.16098	16.0184	14.0297	13.752	14.6629
ENSMUSG00000090691	66.895	61.7084	81.3725	54.8833	61.9374	273.013	245.082	234.914	-1.80132	2.8e-05	0.000765164	Gm3667	14	6868502	6889962	-	2053	protein_coding	predicted gene 3667 [Source:MGI Symbol;Acc:MGI:3781843]	-	39	62	65	70	53	56	280	239	248	0.871775	2.03963	1.88149	2.48105	1.67339	1.88847	8.32417	7.47255	7.16255
ENSMUSG00000024897	6.47371	14.2404	8.13725	7.24874	22.1205	33.1515	37.9415	24.6281	-1.93518	2.81e-05	0.0007658	Apba1	19	23758876	23949597	+	6632	protein_coding	amyloid beta (A4) precursor protein binding, family A, member 1 [Source:MGI Symbol;Acc:MGI:1860297]	-	4	6	15	7	7	20	34	37	26	0.0276786	0.061102	0.134408	0.0768033	0.0684171	0.208784	0.3129	0.35811	0.232452
ENSMUSG00000086894	89.553	125.316	102.297	120.122	416.971	232.061	218.42	211.233	-1.16836	2.85e-05	0.000777469	Gm15708	5	144277061	144280513	+	1947	sense_intronic	predicted gene 15708 [Source:MGI Symbol;Acc:MGI:3783149]	-	219	83	132	88	116	377	238	213	223	5.16187	2.87913	4.0289	3.28884	3.86192	13.4056	7.46076	7.0222	6.79115
ENSMUSG00000061950	1420.98	1409.8	1391.47	1254.03	1007.59	976.021	956.741	965.232	0.448358	2.88e-05	0.000782732	Ppp4r1	17	65782573	65841926	+	5449	protein_coding	protein phosphatase 4, regulatory subunit 1 [Source:MGI Symbol;Acc:MGI:1917601]	-	1620	1317	1485	1197	1211	911	1001	933	1019	13.6435	16.3237	16.1952	15.9847	14.4058	11.5748	11.2122	10.9907	11.0882
ENSMUSG00000032652	1820.19	1726.89	1845.99	1526.38	1361.52	1144.7	1149.52	1240.88	0.550819	2.88e-05	0.000782732	Crebl2	6	134830154	134858931	+	6186	protein_coding	cAMP responsive element binding protein-like 2 [Source:MGI Symbol;Acc:MGI:1889385]	-	2788	1687	1819	1588	1474	1231	1174	1121	1310	20.6829	18.4185	17.4743	18.6796	15.4454	13.7772	11.5832	11.632	12.5564
ENSMUSG00000074071	2796.64	2746.5	2817.81	2572.27	3396.6	3392.18	3512.15	3741.58	-0.384964	2.89e-05	0.000784287	Fam169b	7	68273839	68363092	+	7027	protein_coding	family with sequence similarity 169, member B [Source:MGI Symbol;Acc:MGI:3644026]	-	3427	2592	2893	2424	2484	3071	3479	3425	3950	22.3807	24.9123	24.4656	25.1009	22.9136	30.2567	30.2173	31.286	33.3297
ENSMUSG00000033470	506.028	500.313	545.196	542.62	168.116	225.236	291.227	287.959	0.989257	2.96e-05	0.000802355	Cysltr2	14	73025603	73049114	-	2872	protein_coding	cysteinyl leukotriene receptor 2 [Source:MGI Symbol;Acc:MGI:1917336]	-	440	469	527	469	524	152	231	284	304	7.03068	11.029	10.9045	11.8827	11.8266	3.66413	4.90907	6.34737	6.27616
ENSMUSG00000024187	485.528	466.136	459.173	393.503	328.489	314.94	310.71	281.329	0.615263	3.02e-05	0.000816015	Fam234a	17	26211822	26244223	-	3981	protein_coding	family with sequence similarity 234, member A [Source:MGI Symbol;Acc:MGI:2146854]	-	761	450	491	395	380	297	323	303	297	8.77246	7.6343	7.32938	7.2199	6.18732	5.16507	4.95202	4.88551	4.42353
ENSMUSG00000047434	419.712	472.781	395.238	427.676	1321.7	745.91	719.863	740.738	-0.963079	3.05e-05	0.000824246	Xxylt1	16	30955144	31081432	-	3895	protein_coding	xyloside xylosyltransferase 1 [Source:MGI Symbol;Acc:MGI:2146443]	-	743	389	498	340	413	1195	765	702	782	8.75407	6.74514	7.59801	6.35181	6.87312	21.2409	11.9874	11.5688	11.9043
ENSMUSG00000024424	640.897	641.768	614.943	667.92	403.699	376.368	465.552	509.612	0.557006	3.09e-05	0.000832032	Ttc39c	18	12599926	12737050	+	5197	protein_coding	tetratricopeptide repeat domain 39C [Source:MGI Symbol;Acc:MGI:1919997]	-	904	594	676	529	645	365	386	454	538	7.9826	7.71938	7.72987	7.40678	8.04486	4.86241	4.53322	5.60742	6.1381
ENSMUSG00000009647	666.792	742.4	677.716	756.976	468.954	537.25	547.588	521.926	0.473317	3.11e-05	0.000837972	Mcu	10	59446984	59616692	-	6936	protein_coding	mitochondrial calcium uniporter [Source:MGI Symbol;Acc:MGI:3026965]	-	1033	618	782	583	731	424	551	534	551	6.83471	6.01767	6.70001	6.11626	6.83156	4.23222	4.84858	4.94188	4.71028
ENSMUSG00000032359	21.579	29.4302	16.2745	11.3909	25.4386	70.2033	66.654	107.038	-1.83031	3.14e-05	0.000843919	Ctsh	9	90054152	90076089	+	4499	protein_coding	cathepsin H [Source:MGI Symbol;Acc:MGI:107285]	-	22	20	31	14	11	23	72	65	113	0.224407	0.300236	0.409472	0.226432	0.158485	0.353935	0.976761	0.927379	1.48925
ENSMUSG00000026821	1118.87	1247.46	1218.26	1308.92	811.822	799.537	859.324	899.873	0.49405	3.15e-05	0.000846192	Ralgds	2	28513125	28553081	+	6159	protein_coding	ral guanine nucleotide dissociation stimulator [Source:MGI Symbol;Acc:MGI:107485]	-	1423	1037	1314	1048	1264	734	820	838	950	10.6029	11.3715	12.6784	12.3816	13.303	8.25083	8.12597	8.7336	9.14572
ENSMUSG00000025006	178.027	158.543	165.07	152.224	232.265	241.811	258.412	225.442	-0.595139	3.18e-05	0.000853189	Sorbs1	19	40294753	40513779	-	13472	protein_coding	sorbin and SH3 domain containing 1 [Source:MGI Symbol;Acc:MGI:700014]	-	192	165	167	142	147	210	248	252	238	0.654031	0.827181	0.736652	0.766978	0.707289	1.07919	1.12355	1.20068	1.04749
ENSMUSG00000026166	0	0	0	0	5.53012	10.7255	6.15268	7.57788	-4.80444	3.24e-05	0.000867319	Ccl20	1	83116766	83119167	+	1421	protein_coding	chemokine (C-C motif) ligand 20 [Source:MGI Symbol;Acc:MGI:1329031]	-	1	0	0	0	0	5	11	6	8	0.032295	0	0	0	0	0.243606	0.472466	0.27103	0.333811
ENSMUSG00000097915	24.8159	39.8731	34.8739	20.7107	5.53012	11.7005	11.2799	4.73617	1.79284	3.29e-05	0.000879264	A330009N23Rik	15	101221195	101225186	-	1772	antisense	RIKEN cDNA A330009N23 gene [Source:MGI Symbol;Acc:MGI:2443491]	-	33	23	42	30	20	5	12	11	5	0.854632	0.876623	1.40852	1.23192	0.731607	0.195352	0.413323	0.398464	0.167306
ENSMUSG00000027490	65.816	60.7591	46.4986	18.6396	163.692	104.33	169.199	142.085	-1.46079	3.33e-05	0.000888179	E2f1	2	154559407	154569892	-	3154	protein_coding	E2F transcription factor 1 [Source:MGI Symbol;Acc:MGI:101941]	E2F	96	61	64	40	18	148	107	165	150	1.39681	1.30622	1.20586	0.922836	0.369932	3.24872	2.07059	3.35801	2.8199
ENSMUSG00000039782	521.134	467.085	476.61	449.422	252.174	318.84	304.557	330.585	0.614429	3.35e-05	0.000893981	Cpeb2	5	43233170	43289724	+	7816	protein_coding	cytoplasmic polyadenylation element binding protein 2 [Source:MGI Symbol;Acc:MGI:2442640]	-	543	483	492	410	434	228	327	297	349	3.18819	4.17361	3.74075	3.81703	3.59929	2.01958	2.55349	2.43911	2.64756
ENSMUSG00000046949	284.843	303.795	315.028	268.203	212.357	137.481	167.148	134.507	1.03998	3.36e-05	0.000895835	Nqo2	13	33964687	33988443	+	4042	protein_coding	N-ribosyldihydronicotinamide quinone reductase 2 [Source:MGI Symbol;Acc:MGI:104513]	-	680	264	320	271	259	192	141	163	142	7.72043	4.4112	4.7047	4.87865	4.15351	3.28864	2.12909	2.58852	2.08304
ENSMUSG00000060002	61.5002	33.2276	49.9859	51.7767	130.511	104.33	77.9339	100.407	-1.04673	3.42e-05	0.00090845	Chpt1	10	88452745	88504073	-	8324	protein_coding	choline phosphotransferase 1 [Source:MGI Symbol;Acc:MGI:2384841]	-	73	57	35	43	50	118	107	76	106	0.402457	0.462479	0.24987	0.375892	0.389358	0.981435	0.784555	0.586059	0.755055
ENSMUSG00000018507	2566.83	2582.26	2437.69	2485.28	1951.03	1603.95	1567.91	1628.3	0.698956	3.53e-05	0.000936672	Trpv2	11	62574486	62600515	+	4485	protein_coding	transient receptor potential cation channel, subfamily V, member 2 [Source:MGI Symbol;Acc:MGI:1341836]	-	4941	2379	2720	2097	2400	1764	1645	1529	1719	50.557	35.8246	36.04	34.0222	34.6865	27.23	22.3859	21.8829	22.7257
ENSMUSG00000016664	987.241	1106.95	1085.74	1071.78	859.381	694.232	695.252	800.414	0.504436	3.53e-05	0.000936672	Pacsin2	15	83375607	83464606	-	4908	protein_coding	protein kinase C and casein kinase substrate in neurons 2 [Source:MGI Symbol;Acc:MGI:1345153]	-	1572	915	1166	934	1035	777	712	678	845	14.6986	12.5911	14.118	13.8474	13.6693	10.9604	8.85416	8.86717	10.2084
ENSMUSG00000021710	331.238	320.884	294.103	268.203	221.205	215.485	167.148	183.764	0.683786	3.54e-05	0.000937771	Nln	13	104023057	104109614	-	8484	protein_coding	neurolysin (metallopeptidase M3 family) [Source:MGI Symbol;Acc:MGI:1923055]	-	497	307	338	253	259	200	221	163	194	2.68834	2.44392	2.36752	2.16993	1.97884	1.63208	1.58988	1.23324	1.35583
ENSMUSG00000000628	99.2635	103.48	109.272	115.98	175.858	170.633	157.919	183.764	-0.640972	3.59e-05	0.000949567	Hk2	6	82725025	82774454	-	5969	protein_coding	hexokinase 2 [Source:MGI Symbol;Acc:MGI:1315197]	-	167	92	109	94	112	159	175	154	194	1.28394	1.04096	1.08518	1.14592	1.21626	1.8442	1.7894	1.65607	1.9271
ENSMUSG00000096793	9.71056	9.4936	4.64986	14.4975	6.63615	59.4778	76.9084	64.412	-2.63583	3.6e-05	0.00095119	Gm3002	14	3810074	3966518	+	2139	protein_coding	predicted gene 3002 [Source:MGI Symbol;Acc:MGI:3781180]	-	5	9	10	4	14	6	61	75	68	0.107272	0.284172	0.277822	0.136074	0.424257	0.194201	1.74057	2.25066	1.88496
ENSMUSG00000022911	522.213	474.68	560.308	538.478	410.335	353.942	281.998	300.273	0.706494	3.67e-05	0.000967775	Arl13b	16	62793685	62847040	-	5087	protein_coding	ADP-ribosylation factor-like 13B [Source:MGI Symbol;Acc:MGI:1915396]	-	884	484	500	482	520	371	363	275	317	7.97479	6.42588	5.84099	6.89464	6.62602	5.04921	4.35529	3.47001	3.6949
ENSMUSG00000093838	0	0	4.64986	0	21.0145	70.2033	19.4835	178.08	-6.3694	3.69e-05	0.000971405	Ighv3-1	12	113964388	113964818	-	350	IG_V_gene	immunoglobulin heavy variable 3-1 [Source:MGI Symbol;Acc:MGI:4439534]	-	0	0	0	4	0	19	72	19	188	0	0	0	0.831607	0	3.75835	12.5556	3.48454	31.8489
ENSMUSG00000110902	70.1318	76.8982	88.3472	105.625	7.74217	20.476	32.8143	13.2613	1.97818	3.72e-05	0.000977936	Gm33104	10	19486715	19507311	+	1159	lincRNA	predicted gene, 33104 [Source:MGI Symbol;Acc:MGI:5592263]	-	36	65	81	76	102	7	21	32	14	1.42544	3.78773	4.15317	4.77152	5.70464	0.418144	1.10588	1.77226	0.716225
ENSMUSG00000100615	98.1846	72.1514	69.7478	94.2336	35.3928	40.9519	55.3741	34.1005	1.00672	3.75e-05	0.000985378	Gm5511	19	11438031	11438832	+	802	processed_pseudogene	predicted gene 5511 [Source:MGI Symbol;Acc:MGI:3779492]	-	112	91	76	60	91	32	42	54	36	6.40874	7.6633	5.63141	5.44381	7.35493	2.7624	3.19629	4.32194	2.66154
ENSMUSG00000099391	14.0264	8.54424	2.32493	11.3909	0	0	0	0	5.39112	3.81e-05	0.000998671	1700003C15Rik	5	11689253	11769308	-	1871	lincRNA	RIKEN cDNA 1700003C15 gene [Source:MGI Symbol;Acc:MGI:1916595]	-	4	13	9	2	11	0	0	0	0	0.0981104	0.469265	0.285856	0.0777826	0.381092	0	0	0	0
ENSMUSG00000035509	5.39476	5.69616	5.81232	9.31981	23.2265	28.2763	18.458	21.7864	-1.69485	3.91e-05	0.00102392	Fbxl21	13	56522472	56537898	+	4795	protein_coding	F-box and leucine-rich repeat protein 21 [Source:MGI Symbol;Acc:MGI:2442921]	-	12	5	6	5	9	21	29	18	23	0.114847	0.0704256	0.0743602	0.0758766	0.121665	0.303209	0.369132	0.240959	0.284409
ENSMUSG00000085936	0	3.79744	1.16246	0	7.74217	19.5009	15.3817	12.3141	-3.81293	3.95e-05	0.00103215	2610307P16Rik	13	28460034	28885620	-	3293	processed_transcript	RIKEN cDNA 2610307P16 gene [Source:MGI Symbol;Acc:MGI:1919768]	-	0	0	4	1	0	7	20	15	13	0	0	0.0721849	0.0220971	0	0.14717	0.370689	0.292388	0.234076
ENSMUSG00000036902	14.0264	11.3923	16.2745	15.533	38.7109	40.9519	32.8143	35.9949	-1.25772	4.06e-05	0.00105956	Neto2	8	85636588	85700924	-	6129	protein_coding	neuropilin (NRP) and tolloid (TLL)-like 2 [Source:MGI Symbol;Acc:MGI:1921763]	-	27	13	12	14	15	35	42	32	38	0.202164	0.143253	0.116351	0.166213	0.15864	0.395358	0.418246	0.335135	0.36762
ENSMUSG00000087179	60.4213	69.3033	77.8851	76.6295	96.2241	133.581	147.664	132.613	-0.954003	4.1e-05	0.00106863	Gm14230	2	156833049	156839892	-	1066	lincRNA	predicted gene 14230 [Source:MGI Symbol;Acc:MGI:3652157]	-	64	56	73	67	74	87	137	144	140	2.75519	3.54797	4.06952	4.57345	4.49972	5.65033	7.84396	8.67092	7.7871
ENSMUSG00000029299	471.502	506.009	459.173	511.554	822.882	817.088	816.255	748.316	-0.615913	4.11e-05	0.00107044	Abcg3	5	104935057	104982718	-	3550	protein_coding	ATP binding cassette subfamily G member 3 [Source:MGI Symbol;Acc:MGI:1351624]	-	902	437	533	395	494	744	838	796	790	11.6602	8.31385	8.9223	8.09646	9.02007	14.5096	14.4075	14.3928	13.1948
ENSMUSG00000004110	2.1579	2.84808	6.97478	3.1066	1.10602	39.9769	35.8906	103.249	-3.9422	4.28e-05	0.00111285	Cacna1e	1	154390731	154884501	-	25228	protein_coding	calcium channel, voltage-dependent, R type, alpha 1E subunit [Source:MGI Symbol;Acc:MGI:106217]	-	0	2	3	6	3	1	41	35	109	0	0.00535422	0.0070667	0.0173059	0.00770814	0.00274428	0.0991911	0.0890523	0.256182
ENSMUSG00000015202	225.501	241.138	211.568	278.559	707.856	522.624	453.247	407.311	-0.980597	4.29e-05	0.00111416	Cnksr3	10	7119063	7212237	-	3837	protein_coding	Cnksr family member 3 [Source:MGI Symbol;Acc:MGI:2674130]	-	498	209	254	182	269	640	536	442	430	5.95616	3.67878	3.93387	3.45148	4.54435	11.5478	8.52599	7.39418	6.64479
ENSMUSG00000024548	135.948	117.721	98.8094	153.259	197.978	364.667	306.608	374.158	-1.51874	4.36e-05	0.00113053	Setbp1	18	78750380	79109391	-	9953	protein_coding	SET binding protein 1 [Source:MGI Symbol;Acc:MGI:1933199]	-	52	126	124	85	148	179	374	299	395	0.239761	0.854999	0.740365	0.621429	0.963872	1.24512	2.29345	1.92831	2.35314
ENSMUSG00000052769	55.0265	51.2655	52.3109	80.7717	21.0145	31.2015	27.687	29.3643	1.10578	4.43e-05	0.00114859	Gm9889	3	115715150	115716728	+	1579	lincRNA	predicted gene 9889 [Source:MGI Symbol;Acc:MGI:3642568]	-	76	51	54	45	78	19	32	27	31	2.20882	2.18141	2.03231	2.07375	3.20202	0.833073	1.23691	1.09759	1.16408
ENSMUSG00000023495	254.633	239.239	292.941	243.351	360.564	341.266	386.593	393.103	-0.529455	4.47e-05	0.00115609	Pcbp4	9	106453291	106464012	+	4268	protein_coding	poly(rC) binding protein 4 [Source:MGI Symbol;Acc:MGI:1890471]	-	347	236	252	252	235	326	350	377	415	3.73107	3.73453	3.50876	4.29638	3.56907	5.28816	5.00513	5.66992	5.76539
ENSMUSG00000016477	211.474	207.91	212.731	210.213	247.749	346.141	353.779	386.472	-0.711673	4.56e-05	0.00117676	E2f3	13	29906575	29986063	-	5429	protein_coding	E2F transcription factor 3 [Source:MGI Symbol;Acc:MGI:1096340]	E2F	243	196	219	183	203	224	355	345	408	2.05407	2.43829	2.39719	2.45277	2.42375	2.85654	3.99099	4.07905	4.456
ENSMUSG00000038807	479.054	463.288	489.397	659.635	176.964	307.139	315.837	270.909	0.908945	4.71e-05	0.00121477	Rap1gap2	11	74383356	74610915	-	7164	protein_coding	RAP1 GTPase activating protein 2 [Source:MGI Symbol;Acc:MGI:3028623]	-	579	444	488	421	637	160	315	308	286	3.70896	4.18578	4.04802	4.27615	5.76362	1.54624	2.68366	2.75966	2.36709
ENSMUSG00000021880	2.1579	8.54424	0	1.03553	13.2723	30.2264	15.3817	59.6758	-3.09123	4.78e-05	0.00123046	Rnase6	14	51123908	51132187	+	2667	protein_coding	ribonuclease, RNase A family, 6 [Source:MGI Symbol;Acc:MGI:1925666]	-	7	2	9	0	1	12	31	15	63	0.120449	0.0506472	0.200538	0	0.0243046	0.311508	0.709432	0.361017	1.40063
ENSMUSG00000025429	7.55266	11.3923	6.97478	2.07107	26.5446	37.0517	24.6107	17.0502	-1.92199	4.81e-05	0.0012372	Pstpip2	18	77794545	77882007	+	1395	protein_coding	proline-serine-threonine phosphatase-interacting protein 2 [Source:MGI Symbol;Acc:MGI:1335088]	-	9	7	12	6	2	24	38	24	18	0.296072	0.338901	0.511193	0.312971	0.0929324	1.1911	1.66257	1.10432	0.765073
ENSMUSG00000033295	126.237	145.252	148.795	121.158	88.482	66.3031	73.8321	76.726	0.77161	4.91e-05	0.00126238	Ptprf	4	118208213	118291405	-	9148	protein_coding	protein tyrosine phosphatase, receptor type, F [Source:MGI Symbol;Acc:MGI:102695]	-	151	117	153	128	117	80	68	72	81	0.757495	0.863791	0.993901	1.01815	0.829032	0.605446	0.453685	0.505203	0.525005
ENSMUSG00000028521	284.843	337.023	342.927	393.503	442.41	631.829	666.54	572.13	-0.874634	4.97e-05	0.00127614	Slc35d1	4	103170649	103215164	-	8528	protein_coding	solute carrier family 35 (UDP-glucuronic acid/UDP-N-acetylgalactosamine dual transporter), member D1 [Source:MGI Symbol;Acc:MGI:2140361]	-	301	264	355	295	380	400	648	650	604	1.61975	2.09077	2.47377	2.5171	2.88834	3.24732	4.63767	4.89244	4.19947
ENSMUSG00000038151	577.239	583.857	547.52	489.808	420.289	369.542	395.822	407.311	0.497879	5.03e-05	0.00128936	Prdm1	10	44437177	44528501	-	5579	protein_coding	PR domain containing 1, with ZNF domain [Source:MGI Symbol;Acc:MGI:99655]	zf-C2H2	833	535	615	471	473	380	379	386	430	6.852	6.47659	6.55084	6.14315	5.49561	4.71562	4.14624	4.4411	4.57001
ENSMUSG00000029090	1.07895	0.94936	1.16246	2.07107	11.0602	5.85027	16.4071	11.3668	-3.25153	5.06e-05	0.00129458	Adgra3	5	49959956	50059006	-	8113	protein_coding	adhesion G protein-coupled receptor A3 [Source:MGI Symbol;Acc:MGI:1917943]	-	1	1	1	1	2	10	6	16	12	0.0056565	0.00832468	0.00732481	0.00896902	0.0159794	0.0853356	0.0451379	0.12659	0.087701
ENSMUSG00000026669	42.0791	44.6199	49.9859	8.28427	101.754	84.829	125.104	137.349	-1.64153	5.07e-05	0.0012953	Mcm10	2	4989714	5012791	-	7692	protein_coding	minichromosome maintenance 10 replication initiation factor [Source:MGI Symbol;Acc:MGI:1917274]	-	48	39	47	43	8	92	87	122	145	0.286372	0.342432	0.363109	0.406776	0.0674159	0.828057	0.690322	1.01808	1.11772
ENSMUSG00000040687	6489.89	6674	6457.49	6289.84	3507.2	3884.58	4001.29	4144.15	0.643303	5.1e-05	0.00130216	Madd	2	91137360	91183837	-	9086	protein_coding	MAP-kinase activating death domain [Source:MGI Symbol;Acc:MGI:2444672]	-	6039	6015	7030	5555	6074	3171	3984	3902	4375	30.5015	44.7107	45.9791	44.4875	43.3325	24.1621	26.762	27.566	28.5503
ENSMUSG00000025855	10.7895	4.7468	6.97478	10.3553	34.2868	36.0767	49.2214	13.2613	-2.30503	5.15e-05	0.00131159	Prkar1b	5	139017306	139150001	-	3810	protein_coding	protein kinase, cAMP dependent regulatory, type I beta [Source:MGI Symbol;Acc:MGI:97759]	-	2	10	5	6	10	31	37	48	14	0.0240898	0.177265	0.0779871	0.114592	0.170132	0.563311	0.592719	0.808679	0.217875
ENSMUSG00000027009	23908.5	23606.8	23753.8	28774.4	10737.3	14561.3	13744.1	15349.9	0.779774	5.17e-05	0.00131557	Itga4	2	79255426	79333123	+	13978	protein_coding	integrin alpha 4 [Source:MGI Symbol;Acc:MGI:96603]	-	22767	22159	24866	20434	27787	9708	14934	13403	16205	74.7463	107.067	105.716	106.374	128.857	48.0835	65.2083	61.5484	68.7399
ENSMUSG00000017002	17.2632	11.3923	27.8991	11.3909	38.7109	101.405	79.9848	88.0929	-1.8212	5.18e-05	0.00131557	Slpi	2	164354070	164389095	-	1180	protein_coding	secretory leukocyte peptidase inhibitor [Source:MGI Symbol;Acc:MGI:109297]	-	55	16	12	24	11	35	104	78	93	2.13899	0.915771	0.604334	1.47998	0.604258	2.05351	5.37927	4.24299	4.67311
ENSMUSG00000029174	1946.43	1879.73	1921.55	2075.21	1597.1	1551.3	1447.93	1383.91	0.41719	5.19e-05	0.0013185	Tbc1d1	5	64156305	64351486	+	7405	protein_coding	TBC1 domain family, member 1 [Source:MGI Symbol;Acc:MGI:1889508]	-	2940	1804	1980	1653	2004	1444	1591	1412	1461	18.2201	16.4536	15.8898	16.2433	17.5422	13.5006	13.1134	12.2397	11.6985
ENSMUSG00000031668	725.055	708.223	759.089	689.666	506.559	465.097	481.96	430.992	0.549556	5.21e-05	0.00132078	Eif2ak3	6	70844515	70905245	+	6026	protein_coding	eukaryotic translation initiation factor 2 alpha kinase 3 [Source:MGI Symbol;Acc:MGI:1341830]	-	775	672	746	653	666	458	477	470	455	5.90203	7.53163	7.35678	7.88516	7.16402	5.26197	4.83127	5.00643	4.477
ENSMUSG00000071573	98.1846	96.8348	103.459	108.731	35.3928	42.902	47.1705	35.0477	1.17913	5.26e-05	0.00133136	Rnls	19	33137747	33392295	-	1627	protein_coding	renalase, FAD-dependent amine oxidase [Source:MGI Symbol;Acc:MGI:1915045]	-	67	91	102	89	105	32	44	46	37	1.8898	3.77748	3.72555	3.98042	4.18324	1.36168	1.65058	1.81481	1.3484
ENSMUSG00000005583	4.31581	1.89872	3.48739	0	4.4241	28.2763	29.7379	42.6256	-3.05285	5.28e-05	0.00133601	Mef2c	13	83504034	83667080	+	15715	protein_coding	myocyte enhancer factor 2C [Source:MGI Symbol;Acc:MGI:99458]	SRF	8	4	2	3	0	4	29	29	45	0.0233617	0.0171907	0.00756299	0.013891	0	0.0176221	0.11263	0.118452	0.169786
ENSMUSG00000019461	203.922	200.315	185.994	206.071	360.564	305.189	303.532	311.64	-0.608103	5.32e-05	0.00134397	Plscr3	11	69846376	69852058	+	3148	protein_coding	phospholipid scramblase 3 [Source:MGI Symbol;Acc:MGI:1917560]	-	342	189	211	160	199	326	313	296	329	4.98563	4.05486	3.98314	3.69838	4.0976	7.16959	6.0685	6.03555	6.19678
ENSMUSG00000038725	5.39476	9.4936	6.97478	15.533	17.6964	37.0517	29.7379	33.1532	-1.74999	5.38e-05	0.00135632	Pkhd1l1	15	44457494	44601369	+	18536	protein_coding	polycystic kidney and hepatic disease 1-like 1 [Source:MGI Symbol;Acc:MGI:2183153]	-	9	5	10	6	15	16	38	29	35	0.0222821	0.0182181	0.0320599	0.0235538	0.052455	0.0597607	0.125124	0.100425	0.111958
ENSMUSG00000000266	116.527	148.1	126.709	78.7006	69.6795	41.927	45.1196	70.0954	1.10303	5.4e-05	0.00135922	Mid2	X	140664599	140767715	+	8114	protein_coding	midline 2 [Source:MGI Symbol;Acc:MGI:1344333]	-	188	108	156	109	76	63	43	44	74	1.06329	0.898954	1.14253	0.977502	0.607142	0.537548	0.323449	0.348079	0.540756
ENSMUSG00000031840	146.737	121.518	141.821	134.619	84.0579	85.804	78.9593	97.5652	0.693249	5.42e-05	0.00136421	Rab3a	8	70754679	70758677	+	2226	protein_coding	RAB3A, member RAS oncogene family [Source:MGI Symbol;Acc:MGI:97843]	-	212	136	128	122	130	76	88	77	103	4.37059	4.12632	3.41714	3.98805	3.78556	2.36374	2.41284	2.22037	2.74357
ENSMUSG00000034641	2.1579	1.89872	1.16246	0	4.4241	31.2015	11.2799	12.3141	-3.4628	5.46e-05	0.00137179	Cd300ld	11	114982274	114989922	-	2645	protein_coding	CD300 molecule like family member d [Source:MGI Symbol;Acc:MGI:2442358]	-	2	2	2	1	0	4	32	11	13	0.0347003	0.0510685	0.0449347	0.0275106	0	0.1047	0.738408	0.266948	0.291422
ENSMUSG00000016382	43.1581	44.6199	38.3613	39.3503	17.6964	18.5259	16.4071	23.6809	1.34121	5.52e-05	0.00138449	Pls3	X	75785654	75875182	-	4238	protein_coding	plastin 3 (T-isoform) [Source:MGI Symbol;Acc:MGI:104807]	-	102	40	47	33	38	16	19	16	25	1.10451	0.637453	0.659045	0.566604	0.581211	0.261379	0.27363	0.242336	0.349771
ENSMUSG00000113741	9.71056	6.64552	10.4622	13.4619	35.3928	36.0767	30.7634	23.6809	-1.4816	5.53e-05	0.0013864	Gm48236	12	35534421	35590446	+	817	lincRNA	predicted gene, 48236 [Source:MGI Symbol;Acc:MGI:6097644]	-	21	9	7	9	13	32	37	30	25	1.17958	0.743994	0.50916	0.80158	1.03141	2.71169	2.76409	2.357	1.81436
ENSMUSG00000078439	20.5001	30.3795	37.1988	18.6396	76.3157	55.5776	71.7812	48.309	-1.19126	5.91e-05	0.00147796	Smim24	10	81393051	81395392	+	1058	protein_coding	small integral membrane protein 24 [Source:MGI Symbol;Acc:MGI:1919523]	-	42	19	32	32	18	69	57	70	51	1.82177	1.21288	1.79739	2.20085	1.1028	4.51518	3.28822	4.2469	2.85818
ENSMUSG00000032258	215.79	206.011	217.381	208.142	121.663	115.055	141.512	159.135	0.634159	6.01e-05	0.00150052	Lca5	9	83390293	83441127	-	6306	protein_coding	Leber congenital amaurosis 5 (human) [Source:MGI Symbol;Acc:MGI:1923032]	-	269	200	217	187	201	110	118	138	168	1.95761	2.14203	2.04496	2.15781	2.06611	1.20768	1.14209	1.4047	1.57965
ENSMUSG00000004043	1528.87	1660.43	1606.52	1666.17	2594.73	2183.13	2162.67	2094.34	-0.457188	6.02e-05	0.00150256	Stat5a	11	100859351	100885169	+	7133	protein_coding	signal transducer and activator of transcription 5A [Source:MGI Symbol;Acc:MGI:103036]	STAT	2402	1417	1749	1382	1609	2346	2239	2109	2211	15.4536	13.4167	14.5712	14.0982	14.6216	22.7702	19.1582	18.9786	18.379
ENSMUSG00000030598	558.897	589.553	562.632	552.975	189.13	266.187	242.005	273.751	1.05616	6.03e-05	0.00150256	Fbxo17	7	28716804	28738144	+	2497	protein_coding	F-box protein 17 [Source:MGI Symbol;Acc:MGI:1354707]	-	359	518	621	484	534	171	273	236	289	6.59789	14.0107	14.7792	14.1044	13.8623	4.74121	6.67292	6.06671	6.86253
ENSMUSG00000043664	62.5792	60.7591	54.6358	37.2792	30.9687	21.451	26.6616	17.9975	1.37195	6.06e-05	0.0015095	Tmem221	8	71554238	71558871	-	1604	protein_coding	transmembrane protein 221 [Source:MGI Symbol;Acc:MGI:3525074]	-	131	58	64	47	36	28	22	26	19	3.74797	2.44215	2.37112	2.13216	1.45482	1.20855	0.837125	1.04047	0.70235
ENSMUSG00000060600	330.159	289.555	308.053	270.274	513.195	569.427	595.784	568.341	-1.08972	6.08e-05	0.00151009	Eno3	11	70657202	70662513	+	1739	protein_coding	enolase 3, beta muscle [Source:MGI Symbol;Acc:MGI:95395]	-	169	306	305	265	261	464	584	581	600	4.45981	11.8842	10.4227	11.0885	9.72865	18.4727	20.4968	21.4455	20.4577
ENSMUSG00000095761	0	3.79744	0	0	12.1663	32.1765	3.07634	25.5753	-4.27403	6.14e-05	0.00152469	Ighv1-20	12	114723772	114724205	-	351	IG_V_gene	immunoglobulin heavy variable V1-20 [Source:MGI Symbol;Acc:MGI:3644607]	-	1	0	4	0	0	11	33	3	27	0.130744	0	0.677222	0	0	2.16969	5.73824	0.548623	4.56101
ENSMUSG00000027015	20.5001	20.8859	23.2493	30.0305	45.347	52.6525	49.2214	43.5728	-1.06665	6.2e-05	0.00153611	Cybrd1	2	71117923	71142926	+	5339	protein_coding	cytochrome b reductase 1 [Source:MGI Symbol;Acc:MGI:2654575]	-	27	19	22	20	29	41	54	48	46	0.232077	0.240349	0.244873	0.272582	0.352087	0.531662	0.617313	0.577087	0.510861
ENSMUSG00000021313	169.395	137.657	162.745	230.924	131.617	996.496	1006.99	1041.01	-2.46068	6.37e-05	0.00157781	Ryr2	13	11553102	12106945	-	28790	protein_coding	ryanodine receptor 2, cardiac [Source:MGI Symbol;Acc:MGI:99685]	-	29	157	145	140	223	119	1022	982	1099	0.0462259	0.368304	0.299298	0.353845	0.502082	0.286165	2.16661	2.18942	2.2634
ENSMUSG00000022015	541.634	558.224	585.882	507.412	1308.43	1045.25	1138.24	1063.74	-0.863181	6.46e-05	0.00159852	Tnfsf11	14	78277445	78308043	-	2236	protein_coding	tumor necrosis factor (ligand) superfamily, member 11 [Source:MGI Symbol;Acc:MGI:1100089]	-	1274	502	588	504	490	1183	1072	1110	1123	26.1473	15.1628	15.6273	16.4016	14.2048	36.629	29.2614	31.8648	29.7792
ENSMUSG00000067235	96.0267	83.5437	77.8851	34.1726	15.4843	31.2015	24.6107	26.5226	1.48031	6.51e-05	0.00160548	H2-Q10	17	35470089	35474563	+	4348	protein_coding	histocompatibility 2, Q region locus 10 [Source:MGI Symbol;Acc:MGI:95929]	-	70	89	88	67	33	14	32	24	28	0.738818	1.38245	1.20274	1.12127	0.491967	0.222921	0.449192	0.354308	0.381833
ENSMUSG00000026090	3.23685	4.7468	6.97478	3.1066	30.9687	30.2264	20.5089	17.0502	-2.00617	6.51e-05	0.00160548	2010300C02Rik	1	37611677	37720085	-	5075	protein_coding	RIKEN cDNA 2010300C02 gene [Source:MGI Symbol;Acc:MGI:1919347]	-	16	3	5	6	3	28	31	20	18	0.144681	0.039924	0.058548	0.0860283	0.0383175	0.381974	0.372818	0.252961	0.210301
ENSMUSG00000074388	5.39476	7.59488	1.16246	6.21321	23.2265	21.451	23.5853	12.3141	-2.16167	6.58e-05	0.00162102	Gm5544	3	97930173	97967018	+	891	lincRNA	predicted gene 5544 [Source:MGI Symbol;Acc:MGI:3648209]	-	3	5	8	1	6	21	22	23	13	0.154516	0.379002	0.533569	0.0816674	0.436501	1.63175	1.50701	1.65695	0.865108
ENSMUSG00000046546	99.2635	93.9867	116.246	121.158	217.887	156.982	207.14	227.336	-0.812783	6.64e-05	0.00163434	Fam43a	16	30599723	30602797	+	3075	protein_coding	family with sequence similarity 43, member A [Source:MGI Symbol;Acc:MGI:2676309]	-	196	92	99	100	117	197	161	202	240	2.92509	2.02065	1.91323	2.36636	2.46634	4.4354	3.1956	4.21663	4.62776
ENSMUSG00000026574	0	0.94936	3.48739	2.07107	6.63615	13.6506	12.3054	17.0502	-3.36768	6.67e-05	0.0016398	Dpt	1	164796644	164824266	+	1724	protein_coding	dermatopontin [Source:MGI Symbol;Acc:MGI:1928392]	-	0	0	1	3	2	6	14	12	18	0	0	0.03447	0.126622	0.0751976	0.240949	0.495636	0.44679	0.61907
ENSMUSG00000115735	32.3685	36.0757	59.2857	38.3148	69.6795	92.6293	112.799	118.404	-1.45949	6.71e-05	0.00164546	Gm49180	14	45056497	45102094	-	334	lincRNA	predicted gene, 49180 [Source:MGI Symbol;Acc:MGI:6118616]	-	20	30	38	51	37	63	95	110	125	2.74797	6.0663	6.76107	11.1109	7.1807	13.0589	17.36	21.14	22.1906
ENSMUSG00000051354	9.71056	8.54424	13.9496	4.14214	18.8024	28.2763	31.7888	46.4145	-1.73154	6.73e-05	0.00164893	Samd3	10	26229707	26272172	+	3786	protein_coding	sterile alpha motif domain containing 3 [Source:MGI Symbol;Acc:MGI:2685469]	-	15	9	9	12	4	17	29	31	49	0.181819	0.16055	0.141267	0.230636	0.0684843	0.310871	0.467508	0.525582	0.767397
ENSMUSG00000024084	70.1318	56.9616	76.7226	59.0255	45.347	18.5259	16.4071	19.8919	1.84348	6.74e-05	0.00164893	Qpct	17	79051906	79090378	+	2539	protein_coding	glutaminyl-peptide cyclotransferase (glutaminyl cyclase) [Source:MGI Symbol;Acc:MGI:1917786]	-	250	65	60	66	57	41	19	16	21	4.51862	1.72902	1.40432	1.89151	1.4552	1.11798	0.456733	0.404499	0.490412
ENSMUSG00000028127	220.106	231.644	202.269	226.782	381.578	334.441	357.881	340.057	-0.5971	6.84e-05	0.00167099	Abcd3	3	121758774	121815302	-	6593	protein_coding	ATP-binding cassette, sub-family D (ALD), member 3 [Source:MGI Symbol;Acc:MGI:1349216]	-	387	204	244	174	219	345	343	349	359	2.69375	2.08976	2.1993	1.9204	2.15314	3.62283	3.17529	3.39783	3.22861
ENSMUSG00000074354	2.1579	0	5.81232	1.03553	17.6964	13.6506	16.4071	18.9447	-2.54517	6.88e-05	0.00167895	Arhgap20os	9	51832814	51875886	-	2647	antisense	Rho GTPase activating protein 20, opposite strand [Source:MGI Symbol;Acc:MGI:3027124]	-	7	2	0	5	1	16	14	16	20	0.121359	0.0510299	0	0.137449	0.0244882	0.418483	0.322809	0.387995	0.448003
ENSMUSG00000076677	16.1843	23.734	27.8991	5.17767	23.2265	86.779	59.4759	204.603	-2.5929	6.9e-05	0.00168167	Ighv6-3	12	114391712	114392169	-	356	IG_V_gene	immunoglobulin heavy variable 6-3 [Source:MGI Symbol;Acc:MGI:4439854]	-	7	15	25	24	5	21	89	58	216	0.902354	2.84571	4.17319	4.90555	0.910398	4.08396	15.2585	10.4577	35.9756
ENSMUSG00000054027	374.396	404.427	392.913	368.65	567.391	547.976	542.461	466.987	-0.466298	6.98e-05	0.00169865	Nt5dc3	10	86779005	86838389	+	6004	protein_coding	5'-nucleotidase domain containing 3 [Source:MGI Symbol;Acc:MGI:3513266]	-	520	347	426	338	356	513	562	529	493	3.97458	3.90335	4.21645	4.0964	3.84345	5.91546	5.71304	5.65555	4.86868
ENSMUSG00000036641	15.1053	12.3417	4.64986	7.24874	39.8169	39.9769	29.7379	28.417	-1.58778	6.99e-05	0.00170019	Ccdc148	2	58821070	59160683	-	9929	protein_coding	coiled-coil domain containing 148 [Source:MGI Symbol;Acc:MGI:3039583]	-	23	14	13	4	7	36	41	29	30	0.106304	0.0952295	0.0778065	0.0293144	0.0456987	0.25102	0.252029	0.187479	0.179151
ENSMUSG00000028906	3558.38	3762.31	3740.81	3712.39	3174.29	2140.22	2069.35	1986.35	0.689467	7.14e-05	0.00173286	Epb41	4	131923413	132075321	-	15942	protein_coding	erythrocyte membrane protein band 4.1 [Source:MGI Symbol;Acc:MGI:95401]	-	5608	3298	3963	3218	3585	2870	2195	2018	2097	16.1434	13.9719	14.7727	14.6882	14.5767	12.4638	8.40356	8.12527	7.79938
ENSMUSG00000052776	582.634	577.211	549.845	630.64	451.258	280.813	303.532	351.424	0.928667	7.23e-05	0.00175398	Oas1a	5	120896256	120907521	-	1885	protein_coding	2'-5' oligoadenylate synthetase 1A [Source:MGI Symbol;Acc:MGI:2180860]	-	1304	540	608	473	609	408	288	296	371	31.7464	19.3478	19.1677	18.259	20.942	14.9851	9.32509	10.0795	11.6699
ENSMUSG00000098519	1.07895	6.64552	1.16246	2.07107	11.0602	10.7255	29.7379	17.0502	-2.77321	7.34e-05	0.00177719	Gm27166	9	33031791	33090799	+	1930	lincRNA	predicted gene 27166 [Source:MGI Symbol;Acc:MGI:5521009]	-	2	1	7	1	2	10	11	29	18	0.0475556	0.0349938	0.215535	0.0377024	0.0671714	0.358719	0.347862	0.964496	0.552993
ENSMUSG00000035776	260.027	294.302	255.742	286.843	728.87	511.899	503.494	466.987	-0.866694	7.35e-05	0.00177879	Cd99l2	X	71420060	71492849	-	4902	protein_coding	CD99 antigen-like 2 [Source:MGI Symbol;Acc:MGI:2177151]	-	567	241	310	220	277	659	525	491	493	5.30809	3.32042	3.75808	3.2657	3.66284	9.3073	6.53669	6.42936	5.96318
ENSMUSG00000076937	24.8159	21.8353	27.8991	1.03553	29.8627	108.23	136.384	274.698	-2.68824	7.39e-05	0.00178523	Iglc2	16	19198396	19200351	-	612	IG_C_gene	immunoglobulin lambda constant 2 [Source:MGI Symbol;Acc:MGI:99547]	-	42	23	23	24	1	27	111	133	290	3.14939	2.5382	2.23334	2.85355	0.105916	3.05439	11.0699	13.9495	28.0964
ENSMUSG00000007097	3.23685	1.89872	4.64986	4.14214	14.3783	13.6506	13.3308	18.9447	-2.52258	7.45e-05	0.001798	Atp1a2	1	172271709	172298064	-	7038	protein_coding	ATPase, Na+/K+ transporting, alpha 2 polypeptide [Source:MGI Symbol;Acc:MGI:88106]	-	0	3	2	4	4	13	14	13	20	0	0.0287886	0.0168872	0.0413559	0.0368402	0.127881	0.121409	0.118564	0.168494
ENSMUSG00000046417	2.1579	6.64552	11.6246	5.17767	44.241	24.3761	25.6361	32.206	-1.94409	7.46e-05	0.00179815	Lrrc75a	11	62604884	62648523	-	2089	protein_coding	leucine rich repeat containing 75A [Source:MGI Symbol;Acc:MGI:2682293]	-	20	2	7	10	5	40	25	25	34	0.43936	0.0646607	0.19913	0.348328	0.155147	1.32566	0.730421	0.768177	0.96504
ENSMUSG00000003452	325.843	305.694	302.241	359.33	155.949	185.259	195.86	224.495	0.695732	7.57e-05	0.00182152	Bicd1	6	149408886	149563329	+	27373	protein_coding	BICD cargo adaptor 1 [Source:MGI Symbol;Acc:MGI:1101760]	-	344	302	322	260	347	141	190	191	237	0.57672	0.745132	0.699055	0.691158	0.82171	0.356622	0.423646	0.447889	0.51337
ENSMUSG00000027253	7.55266	11.3923	8.13725	2.07107	29.8627	35.1016	25.6361	17.9975	-1.79423	7.58e-05	0.00182152	Lrp4	2	91457511	91513779	+	10504	protein_coding	low density lipoprotein receptor-related protein 4 [Source:MGI Symbol;Acc:MGI:2442252]	-	13	7	12	7	2	27	36	25	19	0.056796	0.0450083	0.0678898	0.048492	0.012342	0.177959	0.20918	0.152772	0.107252
ENSMUSG00000024913	60.4213	74.0501	70.9103	68.3453	99.5422	106.28	124.079	110.826	-0.73668	7.59e-05	0.00182241	Lrp5	19	3584828	3686564	-	9738	protein_coding	low density lipoprotein receptor-related protein 5 [Source:MGI Symbol;Acc:MGI:1278315]	-	79	56	78	61	66	90	109	121	117	0.372294	0.388389	0.475995	0.455813	0.439325	0.639859	0.68317	0.797582	0.712395
ENSMUSG00000063382	4235.96	4330.03	4152.32	4609.16	2022.92	2431.76	2418	2333.99	0.786069	7.62e-05	0.00182396	Bcl9l	9	44482825	44511896	+	7998	protein_coding	B cell CLL/lymphoma 9-like [Source:MGI Symbol;Acc:MGI:1933114]	-	3438	3926	4561	3572	4451	1829	2494	2358	2464	19.7267	33.1526	33.8888	32.498	36.0734	15.8323	19.0321	18.9244	18.2669
ENSMUSG00000020183	903.082	909.487	792.8	1151.51	672.463	634.755	595.784	538.029	0.718109	7.62e-05	0.00182396	Cpm	10	117629500	117687352	+	5964	protein_coding	carboxypeptidase M [Source:MGI Symbol;Acc:MGI:1917824]	-	1717	837	958	682	1112	608	651	581	568	13.2118	9.47844	9.54566	8.32095	12.0859	7.05793	6.66216	6.25314	5.64697
ENSMUSG00000090707	8.63161	3.79744	2.32493	2.07107	7.74217	29.2514	28.7125	34.1005	-2.93578	7.62e-05	0.00182396	Gm8237	14	5857918	5880382	-	2055	protein_coding	predicted gene 8237 [Source:MGI Symbol;Acc:MGI:3644039]	-	0	8	4	2	2	7	30	28	36	0	0.262922	0.115671	0.0708181	0.0630855	0.235829	0.891007	0.874593	1.03871
ENSMUSG00000056724	10923.3	10917.6	10776	10731.2	3319.18	5202.84	5302.58	5993.16	0.989811	7.69e-05	0.00183712	Nbeal2	9	110624789	110654161	-	9554	protein_coding	neurobeachin-like 2 [Source:MGI Symbol;Acc:MGI:2448554]	-	7981	10124	11500	9270	10363	3001	5336	5171	6327	38.3355	71.5675	71.5304	70.6026	70.3091	21.7467	34.0881	34.7415	39.2661
ENSMUSG00000076940	17.2632	16.1391	13.9496	0	26.5446	81.9038	97.4174	161.03	-2.67285	7.72e-05	0.00184092	Iglv2	16	19260401	19260859	-	366	IG_V_gene	immunoglobulin lambda variable 2 [Source:MGI Symbol;Acc:MGI:99548]	-	33	16	17	12	0	24	84	95	170	4.13773	2.95249	2.76023	2.38576	0	4.53985	14.0078	16.661	27.5405
ENSMUSG00000095630	29.1317	45.5693	43.0112	1.03553	64.1494	253.512	138.435	256.701	-2.83504	7.77e-05	0.00185028	Igkv6-23	6	70260409	70260955	-	369	IG_V_gene	immunoglobulin kappa variable 6-23 [Source:MGI Symbol;Acc:MGI:3711980]	-	9	27	48	37	1	58	260	135	271	1.1193	4.94181	7.73024	7.29628	0.175665	10.8821	43.005	23.4837	43.5459
ENSMUSG00000026342	17.2632	12.3417	6.97478	14.4975	27.6506	29.2514	34.8652	42.6256	-1.38265	7.77e-05	0.00185028	Slc35f5	1	125560595	125595820	+	2956	protein_coding	solute carrier family 35, member F5 [Source:MGI Symbol;Acc:MGI:1921400]	-	18	16	13	6	14	25	30	34	45	0.279445	0.365565	0.261347	0.147698	0.306998	0.585527	0.619425	0.738302	0.902636
ENSMUSG00000003541	24.8159	46.5187	45.3361	25.8884	6.63615	16.5758	14.3562	13.2613	1.51904	7.82e-05	0.00185871	Ier3	17	35821684	35822923	+	1131	protein_coding	immediate early response 3 [Source:MGI Symbol;Acc:MGI:104814]	-	55	23	49	39	25	6	17	14	14	2.23166	1.37345	2.57461	2.50916	1.43281	0.367283	0.917399	0.794557	0.733956
ENSMUSG00000076564	32.3685	17.0885	18.5994	0	58.6193	119.931	53.3232	175.238	-2.77813	7.94e-05	0.0018836	Igkv12-46	6	69764523	69765022	-	377	IG_V_gene	immunoglobulin kappa variable 12-46 [Source:MGI Symbol;Acc:MGI:4439773]	-	9	30	18	16	0	53	123	52	185	1.09554	5.37438	2.83733	3.0882	0	9.73299	19.9129	8.85364	29.0961
ENSMUSG00000032178	1672.37	1543.66	1539.1	1502.56	1918.95	1950.09	2051.92	2065.92	-0.381701	7.94e-05	0.0018836	Ilf3	9	21367871	21405361	+	10843	protein_coding	interleukin enhancer binding factor 3 [Source:MGI Symbol;Acc:MGI:1339973]	-	1921	1550	1626	1324	1451	1735	2000	2001	2181	8.1303	9.65453	8.91146	8.88515	8.6742	11.078	11.2578	11.8456	11.9264
ENSMUSG00000055148	9485.06	9857.21	9138.13	9422.33	8029.74	4316.53	3959.25	3856.19	1.02831	8.04e-05	0.0019024	Klf2	8	72319033	72321656	+	1847	protein_coding	Kruppel-like factor 2 (lung) [Source:MGI Symbol;Acc:MGI:1342772]	zf-C2H2	18409	8791	10383	7861	9099	7260	4427	3861	4071	457.396	321.455	334.067	309.697	319.329	272.133	146.29	134.181	130.689
ENSMUSG00000034574	389.501	409.174	331.302	308.589	252.174	258.387	228.674	234.914	0.569586	8.04e-05	0.0019024	Daam1	12	71831078	71992333	+	8096	protein_coding	dishevelled associated activator of morphogenesis 1 [Source:MGI Symbol;Acc:MGI:1914596]	-	501	361	431	285	298	228	265	223	248	2.83985	3.01152	3.16362	2.56154	2.38593	1.94974	1.99778	1.76805	1.81629
ENSMUSG00000022791	4920.02	4708.83	4625.44	5329.9	3196.41	3229.35	3352.18	3494.35	0.498786	8.08e-05	0.00190877	Tnk2	16	32643874	32683493	+	5738	protein_coding	tyrosine kinase, non-receptor, 2 [Source:MGI Symbol;Acc:MGI:1858308]	-	5268	4560	4960	3979	5147	2890	3312	3269	3689	42.1322	53.6727	51.3688	50.4591	58.144	34.8698	35.2291	36.5691	38.12
ENSMUSG00000030745	2747.01	2746.5	2875.94	2592.98	4823.37	4055.21	3839.27	4182.99	-0.548416	8.18e-05	0.00193046	Il21r	7	125603429	125633570	+	3324	protein_coding	interleukin 21 receptor [Source:MGI Symbol;Acc:MGI:1890475]	-	4746	2546	2893	2474	2504	4361	4159	3744	4416	65.5233	51.7304	51.7208	54.1583	48.8298	90.8316	76.3659	72.2994	78.7722
ENSMUSG00000027439	386.265	431.959	453.361	431.818	607.207	600.628	554.766	645.067	-0.467792	8.22e-05	0.00193818	Gzf1	2	148681023	148692949	+	4472	protein_coding	GDNF-inducible zinc finger protein 1 [Source:MGI Symbol;Acc:MGI:1921783]	ZBTB	643	358	455	390	417	549	616	541	681	6.59839	5.40667	6.04627	6.34584	6.0443	8.49928	8.40719	7.76525	9.02921
ENSMUSG00000039156	839.424	835.437	847.436	867.778	1605.95	1273.41	1218.23	1176.47	-0.578342	8.23e-05	0.00193818	Stim2	5	53998499	54121057	+	5133	protein_coding	stromal interaction molecule 2 [Source:MGI Symbol;Acc:MGI:2151156]	-	1394	778	880	729	838	1452	1306	1188	1242	12.4629	10.2366	10.188	10.3343	10.5824	19.5843	15.529	14.8561	14.3468
ENSMUSG00000039987	775.766	805.058	813.725	908.164	997.634	1169.08	1133.12	1177.41	-0.436975	8.29e-05	0.00194635	Phtf2	5	20758663	20882124	-	6929	protein_coding	putative homeodomain transcription factor 2 [Source:MGI Symbol;Acc:MGI:1916020]	-	1135	719	848	700	877	902	1199	1105	1243	7.51717	7.00821	7.27283	7.35113	8.20428	9.01255	10.5614	10.2365	10.6367
ENSMUSG00000027907	2283.06	2157.9	2178.46	2158.05	1541.8	1038.42	1050.06	1137.63	1.23323	8.3e-05	0.00194635	S100a11	3	93520488	93526287	+	511	protein_coding	S100 calcium binding protein A11 [Source:MGI Symbol;Acc:MGI:1338798]	-	7134	2116	2273	1874	2084	1394	1065	1024	1201	640.68	279.669	264.336	266.855	264.355	188.866	127.204	128.629	139.356
ENSMUSG00000096336	30.2106	2.84808	3.48739	4.14214	28.7566	141.382	45.1196	135.455	-2.85244	8.31e-05	0.00194635	Igkv1-135	6	67609713	67610508	+	394	IG_V_gene	immunoglobulin kappa variable 1-135 [Source:MGI Symbol;Acc:MGI:3819952]	-	27	28	3	3	4	26	145	44	143	3.14482	4.79966	0.452484	0.554053	0.658075	4.56866	22.4617	7.1683	21.5201
ENSMUSG00000031706	4402.12	4373.7	4175.57	3586.06	1365.94	1749.23	1814.01	2099.07	1.0654	8.31e-05	0.00194635	Rfx1	8	84066834	84096992	+	6431	protein_coding	regulatory factor X, 1 (influences HLA class II expression) [Source:MGI Symbol;Acc:MGI:105982]	RFX	2525	4080	4607	3592	3463	1235	1794	1769	2216	18.0182	42.848	42.5714	40.6429	34.9048	13.2954	17.0261	17.6567	20.4313
ENSMUSG00000026566	7.55266	6.64552	8.13725	1.03553	11.0602	25.3512	55.3741	25.5753	-2.59536	8.33e-05	0.00194834	Mpzl1	1	165592240	165634538	-	3550	protein_coding	myelin protein zero-like 1 [Source:MGI Symbol;Acc:MGI:1915731]	-	2	7	7	7	1	10	26	54	27	0.0258542	0.133174	0.117178	0.143482	0.0182593	0.195022	0.44701	0.976394	0.450962
ENSMUSG00000046826	48.5528	30.3795	43.0112	24.8528	17.6964	6.82532	8.20357	13.2613	1.59765	8.38e-05	0.00195764	Fam187b	7	30973790	30989726	+	4767	protein_coding	family with sequence similarity 187, member B [Source:MGI Symbol;Acc:MGI:1923665]	-	37	45	32	37	24	16	7	8	14	0.356193	0.637553	0.398917	0.564785	0.326345	0.232373	0.0896241	0.107722	0.174136
ENSMUSG00000015501	5173.57	5282.24	5045.09	6228.74	3689.7	3938.21	3992.06	3770.94	0.460605	8.39e-05	0.00195764	Hivep2	10	13966075	14151374	+	13720	protein_coding	human immunodeficiency virus type I enhancer binding protein 2 [Source:MGI Symbol;Acc:MGI:1338076]	zf-C2H2	6475	4795	5564	4340	6015	3336	4039	3893	3981	21.6578	23.6039	24.0997	23.0177	28.418	16.8339	17.9677	18.2134	17.2045
ENSMUSG00000026932	59.3423	56.9616	58.1232	73.5229	21.0145	36.0767	36.9161	28.417	1.00105	8.4e-05	0.00195855	Nacc2	2	26055535	26123220	-	7815	protein_coding	nucleus accumbens associated 2, BEN and BTB (POZ) domain containing [Source:MGI Symbol;Acc:MGI:1915241]	-	81	55	60	50	71	19	37	36	30	0.475647	0.475316	0.456247	0.465551	0.588899	0.16832	0.288965	0.295688	0.227613
ENSMUSG00000105096	116.527	148.1	113.921	205.036	211.251	321.765	313.786	248.176	-0.94491	8.42e-05	0.00195984	Gbp10	5	105215699	105239533	-	3873	protein_coding	guanylate-binding protein 10 [Source:MGI Symbol;Acc:MGI:4359647]	-	174	108	156	98	198	191	330	306	262	2.06172	1.88332	2.39362	1.84122	3.31382	3.41427	5.20042	5.07147	4.01105
ENSMUSG00000030203	56.1055	60.7591	68.5854	71.4519	140.465	131.631	133.308	151.558	-0.923397	8.44e-05	0.00196057	Dusp16	6	134715468	134792625	-	7798	protein_coding	dual specificity phosphatase 16 [Source:MGI Symbol;Acc:MGI:1917936]	-	147	52	64	59	69	127	135	130	160	0.865093	0.450369	0.487725	0.550548	0.573558	1.12754	1.05663	1.07009	1.21658
ENSMUSG00000001911	235.211	283.859	233.655	201.929	423.607	333.466	337.372	361.844	-0.645589	8.44e-05	0.00196057	Nfix	8	84699876	84800344	-	7351	protein_coding	nuclear factor I/X [Source:MGI Symbol;Acc:MGI:97311]	CTF/NFI	285	218	299	201	195	383	342	329	382	1.77921	2.0029	2.41715	1.98965	1.71949	3.60715	2.83956	2.87283	3.08121
ENSMUSG00000022325	107.895	123.417	105.784	103.553	181.388	164.783	163.046	179.975	-0.604868	8.54e-05	0.00197992	Pop1	15	34495304	34530648	+	3795	protein_coding	processing of precursor 1, ribonuclease P/MRP family, (S. cerevisiae) [Source:MGI Symbol;Acc:MGI:1914974]	-	169	100	130	91	100	164	169	159	190	2.04364	1.77966	2.03568	1.74484	1.70805	2.99188	2.71798	2.68934	2.96856
ENSMUSG00000026603	137.027	142.404	163.907	169.828	196.872	234.011	257.387	298.379	-0.757402	8.79e-05	0.00203673	Smyd2	1	189880492	189922363	-	2717	protein_coding	SET and MYND domain containing 2 [Source:MGI Symbol;Acc:MGI:1915889]	-	162	127	150	141	164	178	240	251	315	2.73624	3.15692	3.2808	3.77621	3.9126	4.53568	5.3913	5.92985	6.87425
ENSMUSG00000045092	8266.93	8442.66	8568.52	8356.76	6805.37	4806	4032.05	4061.74	0.949393	8.81e-05	0.00203731	S1pr1	3	115710433	115715072	-	3046	protein_coding	sphingosine-1-phosphate receptor 1 [Source:MGI Symbol;Acc:MGI:1096355]	-	18995	7662	8893	7371	8070	6153	4929	3932	4288	286.179	169.887	173.499	176.085	171.734	139.852	98.7645	82.8597	83.4698
ENSMUSG00000011831	33.4475	35.1263	32.549	28.995	54.1952	74.1035	62.5522	86.1984	-0.991684	8.96e-05	0.00207081	Evi5	5	107744795	107875107	-	8060	protein_coding	ecotropic viral integration site 5 [Source:MGI Symbol;Acc:MGI:104736]	-	59	31	37	28	28	49	76	61	91	0.335928	0.259762	0.2728	0.252784	0.225182	0.420894	0.575507	0.485797	0.669439
ENSMUSG00000022132	17.2632	20.8859	9.29971	13.4619	49.7711	42.902	36.9161	25.5753	-1.41256	9.04e-05	0.00208607	Cldn10	14	118787908	118875489	+	2591	protein_coding	claudin 10 [Source:MGI Symbol;Acc:MGI:1913101]	-	16	16	22	8	13	45	44	36	27	0.283388	0.417063	0.504584	0.224672	0.325228	1.20242	1.03647	0.891856	0.617876
ENSMUSG00000070873	0	0	0	0	2.21205	6.82532	7.17812	7.57788	-5.04922	9.14e-05	0.00210799	Lilra5	7	4237754	4243463	+	2109	protein_coding	leukocyte immunoglobulin-like receptor, subfamily A (with TM domain), member 5 [Source:MGI Symbol;Acc:MGI:3647196]	-	0	0	0	0	0	2	7	7	8	0	0	0	0	0	0.0656546	0.202578	0.21305	0.224915
ENSMUSG00000068747	12.9474	18.9872	19.7619	6.21321	19.9084	73.1284	73.8321	57.7813	-1.82132	9.38e-05	0.00216071	Sort1	3	108284082	108361511	+	7569	protein_coding	sortilin 1 [Source:MGI Symbol;Acc:MGI:1338015]	-	29	12	20	17	6	18	75	72	61	0.175828	0.107076	0.157025	0.163432	0.0513836	0.164644	0.604776	0.610596	0.477855
ENSMUSG00000006526	554.581	549.68	526.596	619.25	449.046	366.617	420.433	395.944	0.478506	9.47e-05	0.00217246	Tmem110	14	30825590	30877210	+	4362	protein_coding	transmembrane protein 110 [Source:MGI Symbol;Acc:MGI:1921500]	-	804	514	579	453	598	406	376	410	418	8.45862	7.95841	7.88807	7.55682	8.88642	6.44395	5.26107	6.03334	5.68192
ENSMUSG00000028362	1649.72	1543.66	1613.5	1392.79	2248.55	2132.42	1915.53	2053.61	-0.473074	9.48e-05	0.00217246	Tnfsf8	4	63831308	63861347	-	3807	protein_coding	tumor necrosis factor (ligand) superfamily, member 8 [Source:MGI Symbol;Acc:MGI:88328]	-	1804	1529	1626	1388	1345	2033	2187	1868	2168	21.7462	27.1252	25.3814	26.5297	22.9008	36.9714	35.0621	31.4959	33.7661
ENSMUSG00000100744	105.737	94.936	91.8346	86.9849	133.829	166.733	191.758	200.814	-0.784423	9.48e-05	0.00217246	Gm17764	1	82822471	82822861	-	391	processed_pseudogene	predicted gene, 17764 [Source:MGI Symbol;Acc:MGI:5009928]	-	167	98	100	79	84	121	171	187	212	19.6006	16.9277	15.1985	14.702	13.9256	21.425	26.6926	30.699	32.1487
ENSMUSG00000021559	85.2372	95.8854	89.5097	102.518	220.099	187.209	183.555	116.51	-1.06251	9.48e-05	0.00217246	Dapk1	13	60601947	60763191	+	9012	protein_coding	death associated protein kinase 1 [Source:MGI Symbol;Acc:MGI:1916885]	-	70	79	101	77	99	199	192	179	123	0.356456	0.592045	0.666006	0.621722	0.712075	1.52877	1.30032	1.27495	0.809261
ENSMUSG00000053580	65.816	72.1514	77.8851	118.051	133.829	153.082	160.995	143.032	-0.894539	9.53e-05	0.00218154	Tanc2	11	105589986	105929304	+	16605	protein_coding	tetratricopeptide repeat, ankyrin repeat and coiled-coil containing 2 [Source:MGI Symbol;Acc:MGI:2444121]	-	88	61	76	67	114	121	157	157	151	0.243205	0.248107	0.27199	0.293604	0.445018	0.504496	0.577075	0.606905	0.539191
ENSMUSG00000085651	3.23685	2.84808	5.81232	6.21321	18.8024	21.451	17.4326	10.4196	-2.04346	9.74e-05	0.00222338	Gm11695	11	115462045	115463454	-	407	antisense	predicted gene 11695 [Source:MGI Symbol;Acc:MGI:3649841]	-	4	3	3	5	6	17	22	17	11	0.451019	0.497824	0.438031	0.893927	0.955583	2.89179	3.29913	2.68111	1.60252
ENSMUSG00000038178	1180.37	1250.31	1227.56	1081.1	1656.82	1564.95	1607.9	1654.82	-0.412676	9.74e-05	0.00222338	Slc43a2	11	75531694	75577575	+	10042	protein_coding	solute carrier family 43, member 2 [Source:MGI Symbol;Acc:MGI:2442746]	-	1837	1094	1317	1056	1044	1498	1605	1568	1747	8.39494	7.35777	7.7937	7.65191	6.73894	10.3277	9.75499	10.0227	10.3152
ENSMUSG00000035891	891.214	877.209	828.837	963.047	1172.39	1117.4	1237.71	1184.99	-0.449406	9.75e-05	0.00222338	Cerk	15	86139128	86186141	-	4812	protein_coding	ceramide kinase [Source:MGI Symbol;Acc:MGI:2386052]	-	1031	826	924	713	930	1060	1146	1207	1251	9.83245	11.5932	11.411	10.7818	12.5276	15.2508	14.5355	16.1006	15.4147
ENSMUSG00000006369	4.31581	5.69616	2.32493	0	25.4386	14.6257	21.5344	20.8392	-2.27616	9.78e-05	0.00222766	Fbln1	15	85205949	85286535	+	4368	protein_coding	fibulin 1 [Source:MGI Symbol;Acc:MGI:95487]	-	11	4	6	2	0	23	15	21	22	0.115568	0.0618481	0.0816294	0.0333176	0	0.36455	0.209595	0.3086	0.298638
ENSMUSG00000044551	221.185	177.53	246.442	216.427	92.9061	144.307	137.41	124.088	0.752968	9.85e-05	0.00224061	9930012K11Rik	14	70154405	70159502	-	2588	protein_coding	RIKEN cDNA 9930012K11 gene [Source:MGI Symbol;Acc:MGI:2145726]	-	262	205	187	212	209	84	148	134	131	4.64586	5.34981	4.29393	5.96071	5.23472	2.24712	3.49035	3.32353	3.00132
ENSMUSG00000032724	1180.37	1225.62	1236.86	1345.16	1979.78	1758.01	1589.44	1541.15	-0.48373	9.96e-05	0.00226347	Abtb2	2	103566310	103718423	+	6032	protein_coding	ankyrin repeat and BTB (POZ) domain containing 2 [Source:MGI Symbol;Acc:MGI:2139365]	-	1571	1094	1291	1064	1299	1790	1803	1550	1627	11.9521	12.2491	12.7187	12.8353	13.9592	20.5449	18.2434	16.4942	15.993
ENSMUSG00000013236	900.924	871.513	934.621	892.631	1010.91	2026.14	2269.31	2422.08	-1.28072	0.000100259	0.00227318	Ptprs	17	56412426	56476483	-	14990	protein_coding	protein tyrosine phosphatase, receptor type, S [Source:MGI Symbol;Acc:MGI:97815]	-	516	835	918	804	862	914	2078	2213	2557	1.57971	3.76213	3.63931	3.90284	3.7275	4.2214	8.46088	9.47631	10.1143
ENSMUSG00000091705	45.316	44.6199	48.8235	49.7056	68.5735	84.829	86.1375	105.143	-0.836854	0.000100275	0.00227318	H2-Q2	17	35342242	35346762	+	2181	protein_coding	histocompatibility 2, Q region locus 2 [Source:MGI Symbol;Acc:MGI:95931]	-	72	42	47	42	48	62	87	84	111	1.51498	1.3006	1.28062	1.40126	1.42658	1.9681	2.43464	2.4722	3.01767
ENSMUSG00000023915	17.2632	8.54424	15.112	6.21321	17.6964	53.6275	59.4759	31.2588	-1.812	0.000101194	0.0022913	Tnfrsf21	17	43016555	43089189	+	4109	protein_coding	tumor necrosis factor receptor superfamily, member 21 [Source:MGI Symbol;Acc:MGI:2151075]	-	15	16	9	13	6	16	55	58	33	0.167527	0.262986	0.130162	0.230215	0.0946513	0.269585	0.816955	0.906049	0.476192
ENSMUSG00000021707	66.895	78.7969	97.647	71.4519	185.812	149.182	148.69	155.347	-0.874779	0.000101483	0.0022951	Dhfr	13	92354726	92389053	+	5347	protein_coding	dihydrofolate reductase [Source:MGI Symbol;Acc:MGI:94890]	-	162	62	83	84	69	168	153	145	164	1.39038	0.783124	0.922457	1.14313	0.83647	2.17526	1.74644	1.74067	1.8186
ENSMUSG00000038128	4020.17	3979.72	4132.56	5400.31	3174.29	3135.75	3048.65	2836.02	0.523817	0.000101982	0.00230222	Camk4	18	32939041	33195767	+	12331	protein_coding	calcium/calmodulin-dependent protein kinase IV [Source:MGI Symbol;Acc:MGI:88258]	-	5978	3726	4192	3555	5215	2870	3216	2973	2994	22.2478	20.4077	20.2023	20.9782	27.4137	16.1137	15.918	15.4759	14.3965
ENSMUSG00000020038	1062.77	1049.04	1009.02	947.514	853.851	522.624	539.385	512.454	0.878374	0.000102039	0.00230222	Cry1	10	85131700	85185064	-	3340	protein_coding	cryptochrome 1 (photolyase-like) [Source:MGI Symbol;Acc:MGI:1270841]	-	2056	985	1105	868	915	772	536	526	541	28.2492	19.9177	19.6605	18.9104	17.7577	16.0023	9.79468	10.1088	9.60407
ENSMUSG00000026158	20.5001	24.6834	15.112	20.7107	50.8771	42.902	55.3741	45.4673	-1.10853	0.000103524	0.00233297	Ogfrl1	1	23366424	23397772	-	8109	protein_coding	opioid growth factor receptor-like 1 [Source:MGI Symbol;Acc:MGI:1917405]	-	41	19	26	13	20	46	44	54	48	0.232031	0.158247	0.190539	0.116655	0.159873	0.392737	0.331175	0.427451	0.350977
ENSMUSG00000026098	187.738	223.1	205.756	208.142	339.55	353.942	297.379	296.485	-0.57958	0.000104318	0.00234808	Pms1	1	53189187	53297018	-	7542	protein_coding	PMS1 homolog 1, mismatch repair system component [Source:MGI Symbol;Acc:MGI:1202302]	HMG	340	174	235	177	201	307	363	290	313	2.06881	1.55816	1.85165	1.70771	1.72751	2.81815	2.93759	2.46815	2.46072
ENSMUSG00000047139	17.2632	21.8353	12.7871	1.03553	32.0747	50.7024	51.2723	72.9371	-2.0543	0.000105482	0.00236915	Cd24a	10	43578284	43584265	+	2580	protein_coding	CD24a antigen [Source:MGI Symbol;Acc:MGI:88323]	-	13	16	23	11	1	29	52	50	77	0.231234	0.418841	0.529768	0.310241	0.0251242	0.778198	1.23014	1.24397	1.7696
ENSMUSG00000110344	47.4739	48.4174	25.5742	48.6701	79.6338	88.7291	98.4428	71.0426	-0.962974	0.000105617	0.00236915	Gm45716	11	90187683	90251255	+	2187	protein_coding	predicted gene 45716 [Source:MGI Symbol;Acc:MGI:5804831]	-	62	44	51	22	47	72	91	96	75	1.30098	1.35879	1.3858	0.731982	1.39303	2.27927	2.53959	2.81762	2.03337
ENSMUSG00000026637	1460.9	1400.31	1318.23	1583.33	1125.93	1078.4	1074.67	1140.47	0.388832	0.000105627	0.00236915	Traf5	1	191997205	192092559	-	4566	protein_coding	TNF receptor-associated factor 5 [Source:MGI Symbol;Acc:MGI:107548]	-	2004	1354	1475	1134	1529	1018	1106	1048	1204	20.1414	20.0277	19.197	18.0719	21.7062	15.4356	14.784	14.7328	15.6349
ENSMUSG00000039483	977.53	1012.97	1028.78	978.58	783.065	724.459	743.448	802.308	0.369289	0.000106314	0.00238176	Asb6	2	30823097	30830333	-	5439	protein_coding	ankyrin repeat and SOCS box-containing 6 [Source:MGI Symbol;Acc:MGI:1919573]	-	1274	906	1067	885	945	708	743	725	847	10.7493	11.2501	11.658	11.84	11.2622	9.0121	8.33761	8.55616	9.23356
ENSMUSG00000041120	1.07895	1.89872	3.48739	2.07107	16.5904	16.5758	5.12723	17.0502	-2.58519	0.000108525	0.00242844	Nbl1	4	139082284	139092993	-	2033	protein_coding	neuroblastoma, suppression of tumorigenicity 1 [Source:MGI Symbol;Acc:MGI:104591]	-	4	1	2	3	2	15	17	5	18	0.0902925	0.0332209	0.0584616	0.107377	0.0637682	0.510817	0.510368	0.157867	0.524976
ENSMUSG00000051212	1685.32	1731.63	1736.72	1601.97	1309.53	878.516	908.545	829.778	1.02578	0.000108681	0.00242907	Gpr183	14	121952551	121965195	-	2887	protein_coding	G protein-coupled receptor 183 [Source:MGI Symbol;Acc:MGI:2442034]	-	4410	1562	1824	1494	1547	1184	901	886	876	70.1004	36.5412	37.5453	37.6557	34.734	28.3933	19.048	19.6991	17.9913
ENSMUSG00000079364	11.8685	19.9366	19.7619	16.5685	18.8024	90.6792	84.0866	89.9873	-2.36372	0.00011021	0.00246037	Gm3558	14	7545151	7568566	-	2055	protein_coding	predicted gene 3558 [Source:MGI Symbol;Acc:MGI:3781735]	-	2	11	21	17	16	17	93	82	95	0.0446629	0.361518	0.607275	0.601954	0.504684	0.572728	2.76212	2.56131	2.74105
ENSMUSG00000094075	6.47371	19.9366	3.48739	0	79.6338	6.82532	33.8397	201.761	-3.58086	0.000110445	0.00246272	Ighv1-80	12	115912344	115912776	-	351	IG_V_gene	immunoglobulin heavy variable 1-80 [Source:MGI Symbol;Acc:MGI:4439738]	-	5	6	21	3	0	72	7	33	213	0.65372	1.1545	3.55541	0.621929	0	14.2016	1.2172	6.03485	35.9813
ENSMUSG00000024610	678.66	659.805	641.68	511.554	1209.99	1289.99	1461.26	1748.6	-0.974339	0.000110905	0.0024701	Cd74	18	60803848	60812646	+	1410	protein_coding	CD74 antigen (invariant polypeptide of major histocompatibility complex, class II antigen-associated) [Source:MGI Symbol;Acc:MGI:96534]	-	1553	629	695	552	494	1094	1323	1425	1846	50.5454	30.1287	29.2916	28.487	22.7101	53.7168	57.2681	64.8717	77.6278
ENSMUSG00000071855	9.71056	4.7468	8.13725	3.1066	25.4386	15.6007	27.687	19.8919	-1.74735	0.000111497	0.00248038	Ccdc112	18	46282151	46311928	-	2801	protein_coding	coiled-coil domain containing 112 [Source:MGI Symbol;Acc:MGI:1918800]	-	10	9	5	7	3	23	16	27	21	0.163838	0.217009	0.10608	0.181849	0.0694256	0.568495	0.348641	0.618743	0.44454
ENSMUSG00000026547	5386.13	5427.49	5465.9	4568.78	3977.26	2192.88	2119.6	2420.19	1.32502	0.00011261	0.00250222	Tagln2	1	172500047	172507380	+	2082	protein_coding	transgelin 2 [Source:MGI Symbol;Acc:MGI:1312985]	-	17307	4992	5717	4702	4412	3596	2249	2067	2555	381.478	161.936	163.179	164.334	137.362	119.578	65.9296	63.7264	72.7637
ENSMUSG00000002835	93.8688	94.936	144.146	67.3097	179.176	155.032	195.86	257.648	-1.00046	0.000113494	0.00251893	Chaf1a	17	56040439	56072289	+	8854	protein_coding	chromatin assembly factor 1, subunit A (p150) [Source:MGI Symbol;Acc:MGI:1351331]	-	127	87	100	124	65	162	159	191	272	0.658253	0.663634	0.671179	1.01908	0.475867	1.26674	1.09605	1.38469	1.82152
ENSMUSG00000037306	102.5	114.873	125.546	139.797	301.945	196.959	199.962	208.392	-0.825136	0.000114717	0.00254311	Man1c1	4	134561690	134704290	-	5722	protein_coding	mannosidase, alpha, class 1C, member 1 [Source:MGI Symbol;Acc:MGI:2446214]	-	212	95	121	108	135	273	202	195	220	1.70027	1.12131	1.25665	1.37342	1.52932	3.30314	2.15464	2.18749	2.27971
ENSMUSG00000034765	2061.88	2099.04	2187.76	4645.41	1545.12	1260.73	1256.17	1120.58	1.06124	0.000117687	0.00260594	Dusp5	19	53529109	53542431	+	2473	protein_coding	dual specificity phosphatase 5 [Source:MGI Symbol;Acc:MGI:2685183]	-	3442	1911	2211	1882	4486	1397	1293	1225	1183	63.8728	52.1898	53.1303	55.376	117.584	39.1097	31.9114	31.7959	28.3639
ENSMUSG00000037913	379.791	419.617	405.7	421.462	251.068	314.94	308.659	296.485	0.495722	0.00011916	0.00263549	Tmem156	5	65054346	65092132	-	3309	protein_coding	transmembrane protein 156 [Source:MGI Symbol;Acc:MGI:2685292]	-	597	352	442	349	407	227	323	301	313	8.27954	7.18447	7.93786	7.67459	7.97277	4.74942	5.95769	5.83888	5.60857
ENSMUSG00000047945	201.764	200.315	190.644	187.432	797.444	401.719	399.924	454.673	-1.16249	0.000119637	0.00264297	Marcksl1	4	129513581	129515985	+	1605	protein_coding	MARCKS-like 1 [Source:MGI Symbol;Acc:MGI:97143]	-	497	187	211	164	181	721	412	390	480	14.2105	7.86893	7.81242	7.43524	7.30996	31.1008	15.6673	15.5973	17.7325
ENSMUSG00000026989	22.658	21.8353	9.29971	18.6396	110.602	52.6525	39.9924	47.3617	-1.60504	0.000119977	0.0026474	Dapl1	2	59484653	59505020	+	679	protein_coding	death associated protein-like 1 [Source:MGI Symbol;Acc:MGI:1923997]	-	40	21	23	8	18	100	54	39	50	2.70345	2.08881	2.01296	0.857327	1.71836	10.1963	4.85396	3.68684	4.36621
ENSMUSG00000028392	100.342	111.075	104.622	120.122	68.5735	61.4279	51.2723	68.2009	1.02164	0.000120956	0.00266592	Bspry	4	62480053	62497298	+	2352	protein_coding	B-box and SPRY domain containing [Source:MGI Symbol;Acc:MGI:2177191]	-	265	93	117	90	116	62	63	50	72	5.17056	2.67051	2.95615	2.7844	3.19692	1.82501	1.63484	1.36456	1.8151
ENSMUSG00000031765	5.39476	6.64552	9.29971	6.21321	16.5904	19.5009	21.5344	37.8894	-1.71468	0.000121808	0.00268159	Mt1	8	94179082	94180327	+	1246	protein_coding	metallothionein 1 [Source:MGI Symbol;Acc:MGI:97171]	-	12	5	7	8	6	15	20	21	40	0.441969	0.27102	0.333855	0.467195	0.312137	0.83346	0.979679	1.08183	1.90347
ENSMUSG00000031258	22.658	17.0885	20.9243	27.9594	44.241	48.7523	63.5776	35.9949	-1.26696	0.000122182	0.00268673	Xkrx	X	134149043	134162076	-	3024	protein_coding	X-linked Kx blood group related, X-linked [Source:MGI Symbol;Acc:MGI:3584011]	-	17	21	18	18	27	40	50	62	38	0.257986	0.469015	0.353727	0.433129	0.578753	0.915777	1.00916	1.31604	0.745086
ENSMUSG00000045394	114.369	114.873	84.8599	104.589	346.186	208.66	262.514	223.547	-1.07924	0.000122919	0.00269982	Epcam	17	87635979	87651106	+	2040	protein_coding	epithelial cell adhesion molecule [Source:MGI Symbol;Acc:MGI:106653]	-	265	106	121	73	101	313	214	256	236	5.96135	3.50933	3.52479	2.60387	3.20924	10.6225	6.40259	8.05507	6.85941
ENSMUSG00000046269	55.0265	57.911	74.3977	64.2031	136.041	111.155	93.3156	100.407	-0.929394	0.000123784	0.00271569	Usp27x	X	7371276	7375830	-	4277	protein_coding	ubiquitin specific peptidase 27, X chromosome [Source:MGI Symbol;Acc:MGI:1859645]	-	54	51	61	64	62	123	114	91	106	0.579407	0.805341	0.847556	1.08885	0.939645	1.99103	1.62681	1.36572	1.46951
ENSMUSG00000038349	302.106	334.175	344.089	318.945	561.86	481.672	452.222	516.243	-0.559133	0.000126334	0.00276846	Plcl1	1	55405921	55754285	+	6687	protein_coding	phospholipase C-like 1 [Source:MGI Symbol;Acc:MGI:3036262]	-	552	280	352	296	308	508	494	441	545	3.78823	2.82797	3.12816	3.22097	2.98559	5.2595	4.50887	4.23318	4.83248
ENSMUSG00000084883	12.9474	23.734	17.437	7.24874	80.7398	63.378	74.8576	43.5728	-1.68854	0.000127853	0.00279854	Ccdc85c	12	108203602	108275425	-	4337	protein_coding	coiled-coil domain containing 85C [Source:MGI Symbol;Acc:MGI:3644008]	-	53	12	25	15	7	73	65	73	46	0.560809	0.18687	0.342554	0.251668	0.104621	1.16532	0.914736	1.08042	0.628888
ENSMUSG00000045287	430.502	412.022	425.462	380.041	328.489	200.859	192.784	193.236	1.08907	0.000128634	0.0028124	Rtn4rl1	11	75193783	75267769	+	3525	protein_coding	reticulon 4 receptor-like 1 [Source:MGI Symbol;Acc:MGI:2661375]	-	1067	399	434	366	367	297	206	188	204	13.891	7.64474	7.31659	7.55524	6.74867	5.83323	3.56681	3.42341	3.43143
ENSMUSG00000086481	82.0003	94.936	117.409	86.9849	397.063	218.41	216.369	215.022	-1.20752	0.000132039	0.00288354	Gm11707	11	106972058	106973090	-	490	lincRNA	predicted gene 11707 [Source:MGI Symbol;Acc:MGI:3651836]	-	250	76	100	101	84	359	224	211	227	23.4138	10.4753	12.1278	14.9986	11.1121	50.7236	27.9013	27.6405	27.4685
ENSMUSG00000002944	2.1579	5.69616	3.48739	0	9.95422	18.5259	12.3054	18.9447	-2.4667	0.000132946	0.00290002	Cd36	5	17781690	17888801	-	3590	protein_coding	CD36 molecule [Source:MGI Symbol;Acc:MGI:107899]	-	3	2	6	3	0	9	19	12	20	0.0383491	0.0376257	0.0993196	0.0608069	0	0.173564	0.323021	0.214559	0.330324
ENSMUSG00000039701	578.318	562.021	604.481	595.432	368.306	445.596	383.517	440.464	0.478655	0.000134276	0.00292501	Usp53	3	122931493	122984510	-	12572	protein_coding	ubiquitin specific peptidase 53 [Source:MGI Symbol;Acc:MGI:2139607]	-	705	536	592	520	575	333	457	374	465	2.57344	2.87945	2.79831	3.00971	2.96466	1.8338	2.21862	1.90953	2.19307
ENSMUSG00000021747	14.0264	6.64552	12.7871	14.4975	34.2868	29.2514	31.7888	27.4698	-1.30922	0.000134399	0.00292501	4930452B06Rik	14	8431192	8666240	-	3279	protein_coding	RIKEN cDNA 4930452B06 gene [Source:MGI Symbol;Acc:MGI:1926154]	-	19	13	7	11	14	31	30	31	29	0.265914	0.267763	0.126863	0.244106	0.276757	0.654534	0.558408	0.606848	0.524398
ENSMUSG00000032220	1149.08	1198.09	1074.12	1188.79	1344.93	1538.62	1592.52	1554.41	-0.395363	0.000134646	0.00292705	Myo1e	9	70207350	70399766	+	5704	protein_coding	myosin IE [Source:MGI Symbol;Acc:MGI:106621]	-	1530	1065	1262	924	1148	1216	1578	1553	1641	12.3095	12.6101	13.1479	11.7874	13.0459	14.7593	16.8849	17.4764	17.0582
ENSMUSG00000006585	708.871	768.982	740.489	702.092	621.586	502.148	489.138	502.982	0.514486	0.000139405	0.00302707	Cdt1	8	122568015	122573554	+	3140	protein_coding	chromatin licensing and DNA replication factor 1 [Source:MGI Symbol;Acc:MGI:1914427]	-	1164	657	810	637	678	562	515	477	531	17.0119	14.1314	15.3297	14.7617	13.9962	12.3913	10.0104	9.75098	10.027
ENSMUSG00000024143	92.7898	112.974	94.1596	108.731	158.161	169.658	207.14	137.349	-0.809699	0.000140016	0.00303687	Rhoq	17	86963082	87000069	+	4151	protein_coding	ras homolog family member Q [Source:MGI Symbol;Acc:MGI:1931553]	-	98	86	119	81	105	143	174	202	145	1.08343	1.39925	1.70362	1.4199	1.63964	2.38504	2.5584	3.12362	2.07119
ENSMUSG00000028766	9.71056	15.1898	11.6246	18.6396	50.8771	41.927	36.9161	52.0979	-1.39859	0.000142668	0.00309086	Alpl	4	137741733	137796384	-	4033	protein_coding	alkaline phosphatase, liver/bone/kidney [Source:MGI Symbol;Acc:MGI:87983]	-	40	9	16	10	18	46	43	36	55	0.455156	0.150717	0.23576	0.180426	0.289305	0.789662	0.650747	0.572973	0.80861
ENSMUSG00000074918	364.686	315.188	362.689	338.62	264.34	203.785	208.166	228.284	0.750435	0.0001454	0.00314648	Inafm2	2	118745758	118748810	+	3053	protein_coding	InaF motif containing 2 [Source:MGI Symbol;Acc:MGI:1915354]	-	706	338	332	312	327	239	209	203	241	10.6122	7.4772	6.46233	7.43625	6.94276	5.41979	4.17822	4.26804	4.68053
ENSMUSG00000096574	9.71056	14.2404	6.97478	10.3553	13.2723	35.1016	47.1705	48.309	-2.06636	0.0001504	0.003251	Gm2956	14	3332627	3354799	+	1962	protein_coding	predicted gene 2956 [Source:MGI Symbol;Acc:MGI:3781134]	-	3	9	15	6	10	12	36	46	51	0.0701699	0.309808	0.454329	0.222525	0.330379	0.423442	1.11989	1.50494	1.54126
ENSMUSG00000084899	3.23685	3.79744	2.32493	11.3909	2.21205	51.6774	43.0687	54.9396	-3.16239	0.000151885	0.00327937	Gm15344	10	86692119	86693095	-	421	processed_transcript	predicted gene 15344 [Source:MGI Symbol;Acc:MGI:3708098]	-	1	3	4	2	11	2	53	42	58	0.109005	0.481269	0.56462	0.34568	1.69364	0.328897	7.68361	6.40364	8.16865
ENSMUSG00000026872	22.658	18.0378	22.0868	20.7107	14.3783	91.6543	105.621	91.8818	-1.81785	0.000152722	0.00329372	Zeb2	2	44983632	45117395	-	19942	protein_coding	zinc finger E-box binding homeobox 2 [Source:MGI Symbol;Acc:MGI:1344407]	zf-C2H2	33	21	19	19	20	13	94	103	97	0.0759406	0.0711213	0.0566191	0.0693284	0.0650089	0.0451322	0.287694	0.331534	0.288408
ENSMUSG00000014030	16.1843	11.3923	8.13725	6.21321	14.3783	33.1515	46.1451	63.4647	-2.17701	0.000152949	0.00329489	Pax5	4	44524757	44710487	-	8853	protein_coding	paired box 5 [Source:MGI Symbol;Acc:MGI:97489]	PAX	3	15	12	7	6	13	34	45	67	0.015551	0.114433	0.0805506	0.0575352	0.0439311	0.101663	0.234401	0.326273	0.448734
ENSMUSG00000026270	302.106	266.77	310.378	284.772	161.48	190.134	166.122	210.286	0.615731	0.000154164	0.00331732	Capn10	1	92934376	92947941	+	4346	protein_coding	calpain 10 [Source:MGI Symbol;Acc:MGI:1344392]	-	320	280	281	267	275	146	195	162	222	3.37901	4.35128	3.84233	4.47042	4.10161	2.32581	2.73852	2.39268	3.02878
ENSMUSG00000046080	0	0.94936	0	0	1.10602	8.77541	6.15268	17.9975	-4.99007	0.000155417	0.0033405	Clec9a	6	129408862	129424763	+	3293	protein_coding	C-type lectin domain family 9, member a [Source:MGI Symbol;Acc:MGI:2444608]	-	0	0	1	0	0	1	9	6	19	0	0	0.0180462	0	0	0.0210242	0.16681	0.116955	0.342111
ENSMUSG00000022861	5.39476	12.3417	5.81232	9.31981	24.3325	20.476	27.687	19.8919	-1.60454	0.00015631	0.00335592	Dgkg	16	22468461	22657221	-	9255	protein_coding	diacylglycerol kinase, gamma [Source:MGI Symbol;Acc:MGI:105060]	-	7	5	13	5	9	22	21	27	21	0.0347097	0.0364874	0.0834728	0.0393115	0.0630344	0.164573	0.138489	0.187261	0.134539
ENSMUSG00000060671	4665.39	4831.29	4863.75	4985.06	3637.71	3633.02	3792.1	3651.59	0.35549	0.000157668	0.00338127	Atp8b2	3	89939481	89963508	-	8561	protein_coding	ATPase, class I, type 8B, member 2 [Source:MGI Symbol;Acc:MGI:1859660]	-	5716	4324	5089	4184	4814	3289	3726	3698	3855	30.6406	34.1122	35.3253	35.5626	36.4496	26.5981	26.5638	27.727	26.6996
ENSMUSG00000030214	20.5001	22.7846	17.437	15.533	9.95422	113.105	109.723	70.0954	-2.09811	0.000157916	0.00338278	Plbd1	6	136612070	136661928	-	2633	protein_coding	phospholipase B domain containing 1 [Source:MGI Symbol;Acc:MGI:1914107]	-	17	19	24	15	15	9	116	107	74	0.296297	0.487362	0.541674	0.41454	0.369277	0.236648	2.68893	2.60851	1.66642
ENSMUSG00000091423	38.8423	33.2276	54.6358	62.1321	1.10602	10.7255	16.4071	9.47235	2.11194	0.000159434	0.00340779	Gm17509	13	117218701	117221075	-	2375	protein_coding	predicted gene, 17509 [Source:MGI Symbol;Acc:MGI:4937143]	-	23	36	35	47	60	1	11	16	10	0.444419	1.02374	0.875755	1.43999	1.63757	0.0291506	0.282684	0.43243	0.249655
ENSMUSG00000060044	8.63161	8.54424	8.13725	0	15.4843	48.7523	75.883	35.9949	-2.44335	0.000159442	0.00340779	Tmem26	10	68723646	68782650	+	5282	protein_coding	transmembrane protein 26 [Source:MGI Symbol;Acc:MGI:2143537]	-	20	8	9	7	0	14	50	74	38	0.173764	0.102292	0.101256	0.0964331	0	0.183502	0.577755	0.899276	0.42657
ENSMUSG00000061436	2577.62	2701.88	2502.78	2469.75	1344.93	1478.17	1340.26	1311.92	0.771152	0.0001598	0.00341163	Hipk2	6	38694390	38876165	-	8836	protein_coding	homeodomain interacting protein kinase 2 [Source:MGI Symbol;Acc:MGI:1314872]	-	1952	2389	2846	2153	2385	1216	1516	1307	1385	10.138	18.2604	19.1407	17.7302	17.4962	9.52773	10.4717	9.49466	9.29392
ENSMUSG00000079410	18.3422	18.9872	11.6246	9.31981	11.0602	70.2033	70.7558	89.9873	-2.31825	0.000160693	0.00342687	Gm2897	14	3049285	3076840	+	1980	protein_coding	predicted gene 2897 [Source:MGI Symbol;Acc:MGI:3781075]	-	4	17	20	10	9	10	72	69	95	0.0927094	0.579873	0.600265	0.367503	0.294638	0.34966	2.21942	2.23688	2.84487
ENSMUSG00000005413	158.606	210.758	154.608	52.8123	149.313	908.742	959.817	389.314	-1.95279	0.000162872	0.00346945	Hmox1	8	75093621	75100589	+	1751	protein_coding	heme oxygenase 1 [Source:MGI Symbol;Acc:MGI:96163]	-	273	147	222	133	51	135	932	936	411	7.15493	5.66996	7.53433	5.52703	1.88797	5.33776	32.4864	34.3123	13.9175
ENSMUSG00000070544	1440.4	1428.79	1621.64	1424.9	2392.33	2005.67	1891.95	1950.36	-0.457756	0.000165271	0.00351662	Top1	2	160645888	160722764	+	10426	protein_coding	topoisomerase (DNA) I [Source:MGI Symbol;Acc:MGI:98788]	-	2159	1335	1505	1395	1376	2163	2057	1845	2059	9.50307	8.64793	8.57821	9.73605	8.55485	14.3632	12.0417	11.359	11.7096
ENSMUSG00000105183	16.1843	18.0378	10.4622	16.5685	0	0	2.05089	0	4.63297	0.000166826	0.00354266	Gm42564	5	64635361	64637388	-	582	lincRNA	predicted gene 42564 [Source:MGI Symbol;Acc:MGI:5662701]	-	3	15	19	9	16	0	0	2	0	0.236552	1.74067	1.94003	1.12524	1.782	0	0	0.22058	0
ENSMUSG00000092167	19.4211	24.6834	15.112	21.7462	23.2265	73.1284	62.5522	54.9396	-1.58585	0.000166867	0.00354266	Gm3696	14	7083208	7100621	-	1814	protein_coding	predicted gene 3696 [Source:MGI Symbol;Acc:MGI:3781872]	-	12	18	26	13	21	21	75	61	58	0.30358	0.670169	0.851754	0.521474	0.750401	0.801482	2.52346	2.1585	1.89581
ENSMUSG00000031642	398.133	419.617	387.1	496.021	814.034	592.828	669.616	659.276	-0.619947	0.000167268	0.00354723	Sh3rf1	8	61223872	61396071	+	7426	protein_coding	SH3 domain containing ring finger 1 [Source:MGI Symbol;Acc:MGI:1913066]	-	711	369	442	333	479	736	608	653	696	4.39383	3.35599	3.53708	3.26299	4.18111	6.86174	4.99713	5.6444	5.55724
ENSMUSG00000021477	37.7633	37.9744	33.7115	31.066	133.829	101.405	99.4683	86.1984	-1.23935	0.000170521	0.00361221	Ctsl	13	64359337	64370890	-	6489	protein_coding	cathepsin L [Source:MGI Symbol;Acc:MGI:88564]	-	109	35	40	29	30	121	104	97	91	0.770864	0.364283	0.36632	0.325197	0.299678	1.29098	0.978199	0.959519	0.831512
ENSMUSG00000030789	12.9474	7.59488	13.9496	6.21321	9.95422	45.8271	34.8652	61.5703	-1.98058	0.000170908	0.00361383	Itgax	7	128129547	128150657	+	4803	protein_coding	integrin alpha X [Source:MGI Symbol;Acc:MGI:96609]	-	11	12	8	12	6	9	47	34	65	0.105102	0.16874	0.0989818	0.1818	0.0809748	0.12973	0.597251	0.454387	0.802427
ENSMUSG00000035275	35.6054	16.1391	17.437	20.7107	56.4072	54.6025	46.1451	47.3617	-1.13276	0.000170977	0.00361383	Raver2	4	101068983	101152370	+	6342	protein_coding	ribonucleoprotein, PTB-binding 2 [Source:MGI Symbol;Acc:MGI:2443623]	-	36	33	17	15	20	51	56	45	50	0.260498	0.351428	0.159294	0.172104	0.204416	0.556744	0.538932	0.455456	0.467464
ENSMUSG00000042594	2825.77	2924.98	2806.19	2556.73	1519.68	1877.94	1846.83	1899.21	0.564157	0.000171324	0.00361716	Sh2b3	5	121815488	121837646	-	4807	protein_coding	SH2B adaptor protein 3 [Source:MGI Symbol;Acc:MGI:893598]	-	2855	2619	3081	2414	2469	1374	1926	1801	2005	27.2559	36.7968	38.0886	36.5418	33.2934	19.789	24.4542	24.0491	24.7312
ENSMUSG00000035298	72.2897	88.2905	73.2352	79.7361	35.3928	33.1515	38.9669	53.9924	0.899623	0.00017307	0.00364997	Klhl35	7	99466004	99474022	+	2572	protein_coding	kelch-like 35 [Source:MGI Symbol;Acc:MGI:1919434]	-	88	67	93	63	77	32	34	38	57	1.57015	1.75935	2.14877	1.78236	1.94058	0.861372	0.806826	0.948358	1.31404
ENSMUSG00000027510	2438.43	2549.03	2456.29	2793.87	5483.67	3791.95	4088.45	3856.19	-0.66163	0.00017337	0.00365226	Rbm38	2	173020498	173034734	+	2869	protein_coding	RNA binding motif protein 38 [Source:MGI Symbol;Acc:MGI:1889294]	-	4592	2260	2685	2113	2698	4958	3889	3987	4071	73.4514	53.2019	55.615	53.5914	60.9569	119.643	82.7331	89.2022	84.1347
ENSMUSG00000030536	11556.6	11995.2	11395.6	11112.3	10123.4	7399.62	7317.58	7162.99	0.58481	0.000176097	0.00370562	Iqgap1	7	80711583	80825974	-	16538	protein_coding	IQ motif containing GTPase activating protein 1 [Source:MGI Symbol;Acc:MGI:1352757]	-	19009	10711	12635	9803	10731	9153	7589	7136	7562	52.7479	43.7417	45.4015	43.1323	42.0599	38.3171	28.0074	27.6969	27.1118
ENSMUSG00000055523	0	0.94936	0	1.03553	13.2723	1.95009	16.4071	17.9975	-3.75488	0.000176534	0.00371072	Gucy2g	19	55198297	55241236	-	3690	protein_coding	guanylate cyclase 2g [Source:MGI Symbol;Acc:MGI:106025]	-	3	0	1	0	1	12	2	16	19	0.0373099	0	0.0161047	0	0.0175665	0.225147	0.0330808	0.278326	0.305304
ENSMUSG00000040648	1206.27	1202.84	1163.63	1167.05	1399.12	1445.99	1486.9	1504.21	-0.313277	0.000177331	0.00372336	Ppip5k2	1	97706048	97770411	-	14381	protein_coding	diphosphoinositol pentakisphosphate kinase 2 [Source:MGI Symbol;Acc:MGI:2142810]	-	1546	1118	1267	1001	1127	1265	1483	1450	1588	4.93343	5.25051	5.23559	5.06491	5.0798	6.08994	6.29396	6.472	6.54736
ENSMUSG00000023067	58.2634	66.4552	44.1736	99.4113	33.1807	10.7255	35.8906	23.6809	1.42088	0.000178053	0.0037344	Cdkn1a	17	29090976	29100727	+	3553	protein_coding	cyclin-dependent kinase inhibitor 1A (P21) [Source:MGI Symbol;Acc:MGI:104556]	-	104	54	70	38	96	30	11	35	25	1.34328	1.02647	1.17079	0.778242	1.75141	0.584572	0.18896	0.632314	0.417205
ENSMUSG00000076646	0	0	0	0	0	7.80036	14.3562	17.0502	-5.76762	0.000179942	0.00376972	Ighv2-6-8	12	113796138	113796567	-	350	IG_V_gene	immunoglobulin heavy variable 2-6-8 [Source:MGI Symbol;Acc:MGI:4439811]	-	0	0	0	0	0	0	8	14	18	0	0	0	0	0	0	1.39506	2.56755	3.04936
ENSMUSG00000057541	370.08	366.453	353.389	416.285	533.104	556.751	546.563	525.715	-0.617594	0.000180132	0.00376972	Pus7	5	23740648	23783711	-	8289	protein_coding	pseudouridylate synthase 7 [Source:MGI Symbol;Acc:MGI:1925947]	-	352	343	386	304	402	482	571	533	555	1.94881	2.79474	2.76734	2.66869	3.14366	4.02584	4.20442	4.12748	3.97005
ENSMUSG00000112498	5.39476	0.94936	5.81232	5.17767	14.3783	20.476	15.3817	14.2085	-1.97025	0.000182232	0.00380949	Gm47691	10	13043097	13051385	-	1618	lincRNA	predicted gene, 47691 [Source:MGI Symbol;Acc:MGI:6096798]	-	5	5	1	5	5	13	21	15	15	0.141814	0.208709	0.0367282	0.224863	0.20031	0.556258	0.792159	0.595076	0.549689
ENSMUSG00000042105	1580.66	1619.61	1646.05	1751.09	2106.98	2265.03	2453.89	2569.85	-0.601629	0.000184926	0.00386157	Inpp5f	7	128611328	128696425	+	8323	protein_coding	inositol polyphosphate-5-phosphatase F [Source:MGI Symbol;Acc:MGI:2141867]	-	1563	1465	1706	1416	1691	1905	2323	2393	2713	8.61803	11.8879	12.1808	12.3797	13.1697	15.8463	17.035	18.4554	19.3274
ENSMUSG00000030533	2005.77	1938.59	1900.63	2045.18	1611.48	1423.57	1346.41	1407.59	0.411603	0.000185132	0.00386164	Unc45a	7	80325292	80341005	-	5054	protein_coding	unc-45 myosin chaperone A [Source:MGI Symbol;Acc:MGI:2142246]	-	2368	1859	2042	1635	1975	1457	1460	1313	1486	21.5018	24.8424	24.0104	23.5401	25.3305	19.9589	17.6315	16.6759	17.4336
ENSMUSG00000060601	2339.17	2405.68	2328.42	2488.39	1795.08	1897.44	1851.96	1919.1	0.330664	0.000186626	0.00388856	Nr1h2	7	44549616	44553951	-	3354	protein_coding	nuclear receptor subfamily 1, group H, member 2 [Source:MGI Symbol;Acc:MGI:1352463]	THR-like	2966	2168	2534	2003	2403	1623	1946	1806	2026	40.5823	43.6561	44.8974	43.4555	46.4411	33.5017	35.4121	34.5632	35.8163
ENSMUSG00000105547	3.23685	18.9872	5.81232	0	9.95422	28.2763	66.654	137.349	-3.32461	0.000189367	0.00394135	Iglc3	16	19065230	19065681	-	452	IG_C_gene	immunoglobulin lambda constant 3 [Source:MGI Symbol;Acc:MGI:99886]	-	3	3	20	5	0	9	29	65	145	0.304587	0.448262	2.62948	0.80493	0	1.37853	3.9159	9.2307	19.021
ENSMUSG00000027329	71.2108	51.2655	44.1736	59.0255	21.0145	27.3013	32.8143	33.1532	1.00165	0.000191016	0.00397134	Spef1	2	131170261	131187282	-	2747	protein_coding	sperm flagellar 1 [Source:MGI Symbol;Acc:MGI:3513546]	-	83	66	54	38	57	19	28	32	35	1.38659	1.62268	1.16819	1.00659	1.34502	0.478858	0.622116	0.747741	0.755464
ENSMUSG00000026177	18.3422	22.7846	29.0616	5.17767	23.2265	115.055	131.257	71.9899	-2.025	0.000192752	0.00400307	Slc11a1	1	74375195	74386062	+	3705	protein_coding	solute carrier family 11 (proton-coupled divalent metal ion transporters), member 1 [Source:MGI Symbol;Acc:MGI:1345275]	-	40	17	24	25	5	21	118	128	76	0.495451	0.309891	0.384947	0.490996	0.0874769	0.392412	1.94386	2.21759	1.21627
ENSMUSG00000027556	18.3422	15.1898	13.9496	0	32.0747	40.9519	50.2469	88.0929	-2.25818	0.000193122	0.0040064	Car1	3	14766216	14808368	-	1248	protein_coding	carbonic anhydrase 1 [Source:MGI Symbol;Acc:MGI:88268]	-	11	17	16	12	0	29	42	49	93	0.404489	0.91999	0.761874	0.69967	0	1.60877	2.05403	2.52024	4.41848
ENSMUSG00000033209	1348.69	1324.36	1170.6	1476.67	2102.55	1836.99	1845.8	1694.6	-0.558408	0.000193462	0.00400909	Ttc28	5	110879803	111289780	+	12315	protein_coding	tetratricopeptide repeat domain 28 [Source:MGI Symbol;Acc:MGI:2140873]	-	1405	1250	1395	1007	1426	1901	1884	1800	1789	5.23565	6.85527	6.73159	5.95006	7.50579	10.6871	9.33723	9.38205	8.61352
ENSMUSG00000100017	121.922	107.278	149.958	118.051	90.694	64.353	82.0357	64.412	0.778342	0.000194427	0.0040247	2410022M11Rik	14	56811989	56813899	+	1911	bidirectional_promoter_lncRNA	RIKEN cDNA 2410022M11 gene [Source:MGI Symbol;Acc:MGI:1917005]	-	201	113	113	129	114	82	66	80	68	4.82685	3.99362	3.51395	4.91197	3.86683	2.97074	2.10792	2.68713	2.10986
ENSMUSG00000068227	10269.5	10591.1	10390.1	11643.5	29048.6	17107.2	17185.4	15635.1	-0.810528	0.000194725	0.0040265	Il2rb	15	78479256	78495271	-	4287	protein_coding	interleukin 2 receptor, beta chain [Source:MGI Symbol;Acc:MGI:96550]	-	18266	9518	11156	8938	11244	26264	17545	16759	16506	195.532	149.948	154.644	151.71	170.012	424.15	249.788	250.931	228.293
ENSMUSG00000023087	230.896	190.821	211.568	205.036	240.007	341.266	335.321	377	-0.668818	0.000196223	0.00405118	Noct	3	51224447	51251644	+	10658	protein_coding	nocturnin [Source:MGI Symbol;Acc:MGI:109382]	-	247	214	201	182	198	217	350	327	398	1.06353	1.35608	1.12072	1.24257	1.20421	1.4096	2.00431	1.96939	2.21418
ENSMUSG00000056204	51.7897	42.7212	49.9859	47.6346	105.072	69.2282	87.1629	105.143	-0.851246	0.000196344	0.00405118	Pgpep1	8	70646435	70660388	-	5319	protein_coding	pyroglutamyl-peptidase I [Source:MGI Symbol;Acc:MGI:1913772]	-	83	48	45	43	46	95	71	85	111	0.716105	0.609481	0.50276	0.588254	0.560582	1.23653	0.814705	1.02577	1.23736
ENSMUSG00000074211	106.816	88.2905	63.9355	134.619	267.658	200.859	194.835	183.764	-0.983086	0.000196962	0.00405545	Sdhaf1	7	30321406	30323895	-	2490	protein_coding	succinate dehydrogenase complex assembly factor 1 [Source:MGI Symbol;Acc:MGI:1915582]	-	191	99	93	55	130	242	206	190	194	3.52016	2.68525	2.21953	1.60727	3.3842	6.72865	5.0494	4.89795	4.61963
ENSMUSG00000089762	6.47371	11.3923	12.7871	12.4264	32.0747	21.451	33.8397	42.6256	-1.42112	0.000197084	0.00405545	Ier5l	2	30471537	30474219	-	2683	protein_coding	immediate early response 5-like [Source:MGI Symbol;Acc:MGI:1919750]	-	23	6	12	11	12	29	22	33	45	0.393402	0.151036	0.26579	0.298331	0.289916	0.748323	0.500465	0.789502	0.994481
ENSMUSG00000036863	0	4.7468	1.16246	4.14214	14.3783	12.6756	22.5598	10.4196	-2.40268	0.000197392	0.00405545	Syde2	3	145987870	146021720	+	5751	protein_coding	synapse defective 1, Rho GTPase, homolog 2 (C. elegans) [Source:MGI Symbol;Acc:MGI:3036264]	-	5	0	5	1	4	13	13	22	11	0.0398984	0	0.051666	0.0126527	0.0450846	0.156499	0.137966	0.245549	0.113411
ENSMUSG00000021820	2053.24	1991.76	1926.2	2115.6	769.793	1200.28	1189.52	1253.19	0.774401	0.000197401	0.00405545	Camk2g	14	20734875	20794088	-	6401	protein_coding	calcium/calmodulin-dependent protein kinase II gamma [Source:MGI Symbol;Acc:MGI:88259]	-	1844	1903	2098	1657	2043	696	1231	1160	1323	13.2203	20.0789	19.4776	18.8365	20.6886	7.52789	11.7377	11.6324	12.2551
ENSMUSG00000040867	28.0527	18.9872	17.437	28.995	37.6048	68.2532	66.654	116.51	-1.90967	0.000200201	0.00410854	Begain	12	109032187	109068217	-	4408	protein_coding	brain-enriched guanylate kinase-associated [Source:MGI Symbol;Acc:MGI:3044626]	-	5	26	20	15	28	34	70	65	123	0.0520544	0.398364	0.269629	0.247614	0.411745	0.53401	0.969233	0.946524	1.65451
ENSMUSG00000023707	460.712	465.187	492.885	445.28	245.537	315.915	325.066	318.271	0.569816	0.000200731	0.00411499	Ogfod2	5	124112297	124115483	+	2260	protein_coding	2-oxoglutarate and iron-dependent oxygenase domain containing 2 [Source:MGI Symbol;Acc:MGI:1913877]	-	512	427	490	424	430	222	324	317	336	10.3966	12.7605	12.8844	13.6516	12.3331	6.80074	8.75001	9.00348	8.81527
ENSMUSG00000056671	57.1844	54.1135	46.4986	47.6346	143.783	89.7042	90.2392	85.2511	-0.912355	0.000201214	0.00412045	Prelid2	18	41875696	41951194	-	724	protein_coding	PRELI domain containing 2 [Source:MGI Symbol;Acc:MGI:1924869]	-	88	53	57	40	46	130	92	88	90	5.57793	4.94409	4.67858	4.0202	4.11842	12.4313	7.7557	7.80196	7.3707
ENSMUSG00000030930	183.422	173.733	174.37	176.041	483.333	319.815	337.372	340.057	-0.878418	0.000202235	0.00413693	Chst15	7	132235780	132317228	-	6754	protein_coding	carbohydrate (N-acetylgalactosamine 4-sulfate 6-O) sulfotransferase 15 [Source:MGI Symbol;Acc:MGI:1924840]	-	404	170	183	150	170	437	328	329	359	2.74504	1.69995	1.61016	1.61606	1.63155	4.47953	2.96404	3.12676	3.15165
ENSMUSG00000022876	843.74	781.324	821.862	921.626	1930.01	1482.07	1572.01	1373.49	-0.760786	0.000203069	0.00414953	Samsn1	16	75858793	76022281	-	4935	protein_coding	SAM domain, SH3 domain and nuclear localization signals, 1 [Source:MGI Symbol;Acc:MGI:1914992]	-	1798	782	823	707	890	1745	1520	1533	1450	16.7198	10.7021	9.91039	10.4246	11.69	24.4805	18.7987	19.9395	17.4215
ENSMUSG00000040298	53.9476	43.6706	43.0112	50.7412	91.8	63.378	79.9848	101.354	-0.859664	0.000203548	0.00415486	Btbd16	7	130774069	130825899	+	3722	protein_coding	BTB (POZ) domain containing 16 [Source:MGI Symbol;Acc:MGI:3045247]	-	56	50	46	37	49	83	65	78	107	0.690463	0.907282	0.734445	0.723355	0.853358	1.54388	1.06588	1.34517	1.70456
ENSMUSG00000033697	321.528	275.314	253.417	235.066	353.928	632.805	656.285	784.311	-1.37902	0.000204831	0.00417658	Arhgap39	15	76723985	76818170	-	7367	protein_coding	Rho GTPase activating protein 39 [Source:MGI Symbol;Acc:MGI:107858]	-	113	298	290	218	227	320	649	640	828	0.703909	2.73196	2.3393	2.15324	1.99732	3.00726	5.37682	5.57634	6.66414
ENSMUSG00000055835	402.449	391.136	416.162	410.072	623.798	510.924	583.479	528.557	-0.541875	0.000206755	0.0042113	Zfp1	8	111643401	111671011	+	2040	protein_coding	zinc finger protein 1 [Source:MGI Symbol;Acc:MGI:99154]	zf-C2H2	425	373	412	358	396	564	524	569	558	9.56065	12.3489	12.0018	12.7697	12.5828	19.1408	15.6774	17.9037	16.2184
ENSMUSG00000029275	714.266	717.716	676.554	773.544	830.624	1073.53	1116.71	1312.87	-0.654907	0.000207927	0.00423066	Gfi1	5	107716657	107726036	-	3187	protein_coding	growth factor independent 1 [Source:MGI Symbol;Acc:MGI:103170]	zf-C2H2	765	662	756	582	747	751	1101	1089	1386	11.0156	14.0289	14.0967	13.2882	15.1932	16.3143	21.0852	21.9334	25.7861
ENSMUSG00000038776	1517.01	1491.45	1512.37	1615.43	6236.87	3308.33	3351.16	2931.69	-1.12726	0.000208261	0.00423293	Ephx1	1	180976210	181020904	-	1950	protein_coding	epoxide hydrolase 1, microsomal [Source:MGI Symbol;Acc:MGI:95405]	-	3981	1406	1571	1301	1560	5639	3393	3268	3095	93.6885	48.6967	47.8762	48.5477	51.8563	200.207	106.199	107.574	94.1089
ENSMUSG00000048534	24.8159	38.9238	34.8739	31.066	224.523	79.9537	94.341	46.4145	-1.63065	0.000208526	0.00423381	Jaml	9	45079183	45108534	+	3108	protein_coding	junction adhesion molecule like [Source:MGI Symbol;Acc:MGI:2685484]	-	67	23	41	30	30	203	82	92	49	0.989288	0.499799	0.783936	0.702371	0.625679	4.52196	1.61029	1.90006	0.934802
ENSMUSG00000027230	4.31581	3.79744	1.16246	3.1066	22.1205	17.5508	19.4835	11.3668	-2.04086	0.000213814	0.00433656	Creb3l1	2	91982328	92024502	-	2603	protein_coding	cAMP responsive element binding protein 3-like 1 [Source:MGI Symbol;Acc:MGI:1347062]	TF_bZIP	11	4	4	1	3	20	18	19	12	0.193931	0.103785	0.0913196	0.0279545	0.0747065	0.531946	0.422056	0.468532	0.273345
ENSMUSG00000029661	4.31581	18.9872	6.97478	7.24874	34.2868	18.5259	31.7888	35.9949	-1.79144	0.000214305	0.00434189	Col1a2	6	4504814	4541544	+	12426	protein_coding	collagen, type I, alpha 2 [Source:MGI Symbol;Acc:MGI:88468]	-	8	4	20	6	7	31	19	31	38	0.0295452	0.0217409	0.0956482	0.0351355	0.0365156	0.17272	0.0933242	0.160136	0.181325
ENSMUSG00000116879	2.1579	7.59488	10.4622	3.1066	15.4843	22.426	24.6107	19.8919	-2.09805	0.000219076	0.00443384	AC125141.3	17	27354111	27367492	+	13039	lincRNA	novel transcript	-	2	2	8	9	3	14	23	24	21	0.00703906	0.0103594	0.0364606	0.0502255	0.0149138	0.0743354	0.10766	0.118148	0.0954948
ENSMUSG00000022103	9.71056	11.3923	11.6246	2.07107	5.53012	70.2033	93.3156	35.0477	-2.52548	0.000220846	0.00445982	Gfra2	14	70890120	70979838	+	3539	protein_coding	glial cell line derived neurotrophic factor family receptor alpha 2 [Source:MGI Symbol;Acc:MGI:1195462]	-	13	9	12	10	2	5	72	91	37	0.168574	0.171756	0.201502	0.205611	0.036632	0.097814	1.24172	1.65052	0.619906
ENSMUSG00000015189	714.266	644.616	617.268	688.63	985.468	820.013	865.476	982.283	-0.439925	0.000220856	0.00445982	Casd1	6	4600839	4643355	+	4037	protein_coding	CAS1 domain containing 1 [Source:MGI Symbol;Acc:MGI:2384865]	-	955	662	679	531	665	891	841	844	1037	10.8561	11.0751	9.99514	9.57111	10.6776	15.2803	12.7148	13.4197	15.2309
ENSMUSG00000074277	572.923	601.894	647.492	655.493	468.954	468.997	478.883	389.314	0.450635	0.000221061	0.00445982	Phldb3	7	24610763	24629297	+	3001	protein_coding	pleckstrin homology like domain, family B, member 3 [Source:MGI Symbol;Acc:MGI:3642959]	-	828	531	634	557	633	424	481	467	411	12.6617	11.9503	12.5546	13.5057	13.6725	9.78164	9.78252	9.98874	8.12046
ENSMUSG00000000861	4.31581	2.84808	0	3.1066	6.63615	13.6506	11.2799	29.3643	-2.70939	0.000221668	0.00446734	Bcl11a	11	24078056	24174123	+	13175	protein_coding	B cell CLL/lymphoma 11A (zinc finger protein) [Source:MGI Symbol;Acc:MGI:106190]	zf-C2H2	2	4	3	0	3	6	14	11	31	0.0069664	0.0205049	0.0135316	0	0.0147599	0.0315292	0.0648559	0.0535922	0.139513
ENSMUSG00000038214	139.185	159.493	184.832	183.29	290.884	246.687	255.336	225.442	-0.592199	0.000222848	0.00448194	Bend3	10	43478831	43515396	+	6819	protein_coding	BEN domain containing 3 [Source:MGI Symbol;Acc:MGI:2677212]	-	241	129	168	159	177	263	253	249	238	1.6219	1.27767	1.46409	1.69669	1.68253	2.67022	2.2645	2.3439	2.06948
ENSMUSG00000053080	11.8685	17.0885	16.2745	12.4264	23.2265	29.2514	60.5013	38.8366	-1.59782	0.000222863	0.00448194	2700081O15Rik	19	7417625	7425904	+	7032	protein_coding	RIKEN cDNA 2700081O15 gene [Source:MGI Symbol;Acc:MGI:1919667]	zf-BED	8	11	18	14	12	21	30	59	41	0.0522084	0.105648	0.152115	0.144869	0.110615	0.206753	0.260384	0.538558	0.345708
ENSMUSG00000068267	1777.03	1724.04	1732.07	2017.22	1423.45	1133	1170.03	1113.95	0.744234	0.000223561	0.00449125	Cenpb	2	131175182	131180067	-	4886	protein_coding	centromere protein B [Source:MGI Symbol;Acc:MGI:88376]	-	3929	1647	1816	1490	1948	1287	1162	1141	1176	36.9026	22.7661	22.0872	22.1901	25.8432	18.2363	14.5152	14.9897	14.2711
ENSMUSG00000048905	99.2635	82.5943	72.0728	121.158	141.571	157.957	194.835	143.98	-0.843969	0.000223954	0.00449441	4930539E08Rik	17	28896392	28915324	-	4648	protein_coding	RIKEN cDNA 4930539E08 gene [Source:MGI Symbol;Acc:MGI:1925441]	-	96	92	87	62	117	128	162	190	152	0.947838	1.33681	1.11232	0.970626	1.63167	1.90658	2.12726	2.6239	1.93902
ENSMUSG00000074578	563.213	519.3	490.56	519.838	940.121	702.033	713.71	728.424	-0.527159	0.000224848	0.00450761	Zfas1	2	167062934	167065862	+	2929	processed_transcript	zinc finger, NFX1-type containing 1, antisense RNA 1 [Source:MGI Symbol;Acc:MGI:1916199]	-	791	522	547	422	502	850	720	696	769	12.3933	12.0365	11.098	10.4838	11.1095	20.0914	15.0032	15.2528	15.5672
ENSMUSG00000014599	525.449	579.11	581.232	597.503	765.369	709.833	875.731	847.775	-0.455715	0.000227165	0.00454927	Csf1	3	107741048	107760469	-	5281	protein_coding	colony stimulating factor 1 (macrophage) [Source:MGI Symbol;Acc:MGI:1339753]	-	860	487	610	500	577	692	728	854	895	7.47328	6.22819	6.86423	6.88938	7.08225	9.07197	8.4137	10.3801	10.0487
ENSMUSG00000058174	10.7895	15.1898	3.48739	18.6396	29.8627	42.902	44.0942	50.2035	-2.08753	0.00022761	0.00455339	Gm5148	3	37714190	37724490	-	3901	protein_coding	predicted gene 5148 [Source:MGI Symbol;Acc:MGI:3646006]	-	2	10	16	3	18	27	44	43	53	0.0235279	0.17313	0.243737	0.0559592	0.299094	0.479181	0.688412	0.707542	0.805572
ENSMUSG00000061536	960.267	858.222	914.859	899.879	757.627	668.881	694.227	698.112	0.404394	0.000228018	0.00455678	Sec22c	9	121680045	121705490	-	6119	protein_coding	SEC22 homolog C, vesicle trafficking protein [Source:MGI Symbol;Acc:MGI:2447871]	-	1401	890	904	787	869	685	686	677	737	10.5072	9.82332	8.77942	9.35881	9.20557	7.75036	6.84251	7.10179	7.14154
ENSMUSG00000030553	99.2635	95.8854	139.496	62.1321	126.087	244.736	230.725	343.846	-1.44524	0.000228277	0.00455718	Pgpep1l	7	68236610	68264233	-	1006	protein_coding	pyroglutamyl-peptidase I-like [Source:MGI Symbol;Acc:MGI:1925694]	-	53	92	101	120	60	114	251	225	363	2.41772	6.17645	5.96625	8.6798	3.86603	7.84546	15.2282	14.3564	21.395
ENSMUSG00000036040	0	0.94936	0	0	1.10602	5.85027	9.22901	14.2085	-4.82631	0.000229492	0.00457663	Adamtsl2	2	27079379	27108981	+	7993	protein_coding	ADAMTS-like 2 [Source:MGI Symbol;Acc:MGI:1925044]	-	0	0	1	0	0	1	6	9	15	0	0	0.00743478	0	0	0.00866167	0.0458156	0.0722757	0.111272
ENSMUSG00000001020	41.0002	44.6199	27.8991	32.1016	18.8024	9.75045	17.4326	17.0502	1.58229	0.000230878	0.00459947	S100a4	3	90603771	90606045	+	584	protein_coding	S100 calcium binding protein A4 [Source:MGI Symbol;Acc:MGI:1330282]	-	120	38	47	24	31	17	10	17	18	9.42969	4.3946	4.78259	2.99037	3.44081	2.01534	1.0451	1.86851	1.82753
ENSMUSG00000015968	28.0527	35.1263	24.4117	31.066	40.9229	76.0535	66.654	98.5124	-1.47247	0.000232367	0.00462429	Cacna1d	14	30039939	30491455	-	12621	protein_coding	calcium channel, voltage-dependent, L type, alpha 1D subunit [Source:MGI Symbol;Acc:MGI:88293]	-	13	26	37	21	30	37	78	65	104	0.0472692	0.139132	0.174215	0.121074	0.154077	0.202964	0.377201	0.330582	0.48859
ENSMUSG00000028411	287.001	295.251	290.616	305.483	387.109	402.694	389.669	372.263	-0.397441	0.000233236	0.00463675	Aptx	4	40682382	40703194	-	5886	protein_coding	aprataxin [Source:MGI Symbol;Acc:MGI:1913658]	-	401	266	311	250	295	350	413	380	393	3.12646	3.05218	3.13992	3.09062	3.24873	4.1168	4.28254	4.14403	3.95892
ENSMUSG00000036805	98.1846	76.8982	72.0728	72.4874	91.8	168.683	169.199	165.766	-1.02572	0.000234771	0.0046624	Noxa1	2	25085667	25095149	-	1617	protein_coding	NADPH oxidase activator 1 [Source:MGI Symbol;Acc:MGI:2449980]	-	65	91	81	62	70	83	173	165	175	1.84473	3.80085	2.97682	2.79002	2.80608	3.55369	6.52992	6.54988	6.41701
ENSMUSG00000021281	7.55266	14.2404	15.112	3.1066	13.2723	33.1515	51.2723	47.3617	-1.9482	0.000237059	0.00470294	Tnfaip2	12	111442469	111455018	+	4984	protein_coding	tumor necrosis factor, alpha-induced protein 2 [Source:MGI Symbol;Acc:MGI:104960]	-	10	7	15	13	3	12	34	50	50	0.0920769	0.0948569	0.178851	0.189798	0.0390171	0.166692	0.416364	0.643949	0.594835
ENSMUSG00000034781	834.03	845.88	811.4	747.656	434.668	483.623	546.563	566.447	0.595158	0.000237817	0.00471044	Gna11	10	81528724	81545190	-	4097	protein_coding	guanine nucleotide binding protein, alpha 11 [Source:MGI Symbol;Acc:MGI:95766]	-	819	773	891	698	722	393	496	533	598	9.17375	12.7427	12.9238	12.397	11.4231	6.64107	7.38903	8.35066	8.65446
ENSMUSG00000051705	45.316	49.3667	68.5854	31.066	117.239	91.6543	96.3919	83.3567	-0.952333	0.000237931	0.00471044	Senp8	9	59734259	59750710	-	3965	protein_coding	SUMO/sentrin specific peptidase 8 [Source:MGI Symbol;Acc:MGI:1918849]	-	77	42	52	59	30	106	94	94	88	0.891203	0.71541	0.77936	1.08277	0.490444	1.85086	1.44696	1.52175	1.31596
ENSMUSG00000043487	70.1318	69.3033	67.4229	103.553	149.313	150.157	111.774	156.294	-0.804758	0.000242594	0.00479777	Acot6	12	84100654	84111349	+	6413	protein_coding	acyl-CoA thioesterase 6 [Source:MGI Symbol;Acc:MGI:1921287]	-	129	65	73	58	100	135	154	109	165	0.923118	0.684543	0.676456	0.658102	1.01077	1.45742	1.46565	1.091	1.52555
ENSMUSG00000028049	2362.9	2276.57	2256.34	2118.7	1811.67	1704.38	1770.95	1847.11	0.322298	0.000246569	0.00487133	Scamp3	3	89177473	89182765	+	2270	protein_coding	secretory carrier membrane protein 3 [Source:MGI Symbol;Acc:MGI:1346346]	-	2915	2190	2398	1941	2046	1638	1748	1727	1950	58.9307	65.1579	62.7771	62.2194	58.424	49.9574	46.9989	48.8344	50.9347
ENSMUSG00000027171	24.8159	25.6327	23.2493	38.3148	85.1639	66.3031	50.2469	44.52	-1.10055	0.000247836	0.00489129	Prrg4	2	104830741	104849876	-	3165	protein_coding	proline rich Gla (G-carboxyglutamic acid) 4 (transmembrane) [Source:MGI Symbol;Acc:MGI:2442211]	-	42	23	27	20	37	77	68	49	47	0.608982	0.490798	0.506953	0.459814	0.757774	1.68434	1.31131	0.993761	0.880499
ENSMUSG00000031078	49.6318	56.9616	44.1736	37.2792	65.2554	81.9038	87.1629	102.301	-0.855863	0.000249563	0.00492029	Cttn	7	144435733	144471009	-	4192	protein_coding	cortactin [Source:MGI Symbol;Acc:MGI:99695]	-	61	46	60	38	36	59	84	85	108	0.667786	0.741115	0.850566	0.659612	0.556663	0.974412	1.22301	1.30154	1.52759
ENSMUSG00000038658	1190.08	1165.81	1128.75	1119.41	812.928	889.241	938.283	952.918	0.360544	0.000250015	0.0049241	Ric1	19	29522282	29606829	+	10727	protein_coding	RAB6A GEF complex partner 1 [Source:MGI Symbol;Acc:MGI:1924893]	-	1588	1103	1228	971	1081	735	912	915	1006	6.79362	6.94458	6.80296	6.58669	6.53219	4.74374	5.18906	5.47523	5.56063
ENSMUSG00000028836	4.31581	19.9366	8.13725	7.24874	37.6048	29.2514	39.9924	20.8392	-1.68276	0.000250926	0.00493696	Slc30a2	4	134343181	134354484	+	3564	protein_coding	solute carrier family 30 (zinc transporter), member 2 [Source:MGI Symbol;Acc:MGI:106637]	-	13	4	21	7	7	34	30	39	22	0.167392	0.0758003	0.350154	0.142918	0.127313	0.66047	0.513754	0.702403	0.366007
ENSMUSG00000026573	2.1579	1.89872	3.48739	1.03553	6.63615	15.6007	14.3562	30.3115	-2.4946	0.000251712	0.00494731	Xcl1	1	164931644	164935527	-	523	protein_coding	chemokine (C motif) ligand 1 [Source:MGI Symbol;Acc:MGI:104593]	-	8	2	2	3	1	6	16	14	32	0.701968	0.258272	0.227251	0.417394	0.12394	0.794257	1.8672	1.71825	3.62788
ENSMUSG00000059810	1560.16	1649.04	1622.8	1619.58	2224.22	2028.09	2159.59	2060.24	-0.354768	0.000252198	0.00495176	Rgs3	4	62559847	62704001	+	10801	protein_coding	regulator of G-protein signaling 3 [Source:MGI Symbol;Acc:MGI:1354734]	-	2490	1446	1737	1396	1564	2011	2080	2106	2175	10.5795	9.04176	9.55683	9.40476	9.38608	12.8902	11.7536	12.5157	11.9399
ENSMUSG00000036528	22.658	35.1263	23.2493	16.5685	28.7566	58.5027	79.9848	71.0426	-1.36549	0.000256604	0.00503309	Ppfibp2	7	107595207	107748583	+	10553	protein_coding	PTPRF interacting protein, binding protein 2 (liprin beta 2) [Source:MGI Symbol;Acc:MGI:894649]	-	25	21	37	20	16	26	60	78	75	0.108716	0.134398	0.208355	0.137905	0.0982778	0.170573	0.347014	0.474437	0.421396
ENSMUSG00000020017	56.1055	63.6071	80.21	102.518	3.31807	15.6007	28.7125	6.63064	2.23016	0.000257826	0.00505186	Hal	10	93488768	93519304	+	5549	protein_coding	histidine ammonia lyase [Source:MGI Symbol;Acc:MGI:96010]	-	23	52	67	69	99	3	16	28	7	0.190214	0.632903	0.717527	0.904817	1.15646	0.0374299	0.175986	0.323894	0.0747977
ENSMUSG00000028886	1835.3	1822.77	1694.87	1868.1	1527.42	1408.94	1474.59	1397.17	0.332809	0.000258114	0.0050523	Eya3	4	132638987	132724765	+	5647	protein_coding	EYA transcriptional coactivator and phosphatase 3 [Source:MGI Symbol;Acc:MGI:109339]	-	2617	1701	1920	1458	1804	1381	1445	1438	1475	21.2674	20.344	20.2051	18.7874	20.7076	16.9312	15.6179	16.3456	15.4874
ENSMUSG00000076757	31.2896	34.177	24.4117	15.533	53.0892	51.6774	73.8321	46.4145	-1.09864	0.000260121	0.00508638	Tcrg-C4	13	19344558	19352756	+	985	TR_C_gene	T cell receptor gamma, constant 4 [Source:MGI Symbol;Acc:MGI:98628]	-	35	29	36	21	15	48	53	72	49	1.63065	1.98843	2.17192	1.55135	0.987112	3.37378	3.28406	4.69198	2.94961
ENSMUSG00000031520	3.23685	5.69616	4.64986	3.1066	16.5904	16.5758	14.3562	18.9447	-1.75342	0.000262799	0.00513347	Vegfc	8	54077606	54187096	+	2449	protein_coding	vascular endothelial growth factor C [Source:MGI Symbol;Acc:MGI:109124]	-	10	3	6	4	3	15	17	14	20	0.187387	0.0827335	0.145593	0.11885	0.0794043	0.424047	0.423674	0.366943	0.484224
ENSMUSG00000031803	243.843	242.087	217.381	171.899	163.692	129.681	127.155	144.927	0.725032	0.000270645	0.00528132	B3gnt3	8	71690756	71701789	-	3055	protein_coding	UDP-GlcNAc:betaGal beta-1,3-N-acetylglucosaminyltransferase 3 [Source:MGI Symbol;Acc:MGI:2152535]	-	396	226	255	187	166	148	133	124	153	5.94857	4.99627	4.96029	4.45407	3.52215	3.35399	2.65713	2.60537	2.96951
ENSMUSG00000002812	4171.23	4241.74	4402.25	4018.91	3426.46	3351.23	3435.24	3419.52	0.287237	0.000272912	0.00531335	Flii	11	60714123	60727263	-	5039	protein_coding	flightless I actin binding protein [Source:MGI Symbol;Acc:MGI:1342286]	-	5406	3866	4468	3787	3881	3098	3437	3350	3610	49.2335	51.8163	52.6923	54.6861	49.9242	42.5646	41.6301	42.6737	42.4783
ENSMUSG00000030084	653.845	609.489	598.669	499.128	261.022	381.243	397.873	386.472	0.671923	0.000273121	0.00531335	Plxna1	6	89316314	89362620	-	9054	protein_coding	plexin A1 [Source:MGI Symbol;Acc:MGI:107685]	-	659	606	642	515	482	236	391	388	408	3.34021	4.52044	4.21379	4.13898	3.45079	1.80461	2.63577	2.75075	2.67193
ENSMUSG00000058709	1368.11	1407.9	1389.14	1401.08	1170.17	1136.9	1050.06	1016.38	0.389392	0.000273123	0.00531335	Egln2	7	27158658	27166802	-	2800	protein_coding	egl-9 family hypoxia-inducible factor 2 [Source:MGI Symbol;Acc:MGI:1932287]	-	2169	1268	1483	1195	1353	1058	1166	1024	1073	35.5492	30.5851	31.4747	31.0553	31.3221	26.1601	25.4163	23.4748	22.722
ENSMUSG00000049555	126.237	110.126	127.871	60.061	248.856	160.883	179.453	206.497	-0.98739	0.000273619	0.00531759	Tmie	9	110865711	110880113	-	3094	protein_coding	transmembrane inner ear [Source:MGI Symbol;Acc:MGI:2159400]	-	107	117	116	110	58	225	165	175	218	1.58706	2.55396	2.228	2.58701	1.21512	5.0347	3.25488	3.63059	4.17773
ENSMUSG00000074361	0	0.94936	1.16246	0	3.31807	11.7005	7.17812	7.57788	-4.21474	0.000276344	0.00536507	C5ar2	7	16234585	16244154	-	3561	protein_coding	complement component 5a receptor 2 [Source:MGI Symbol;Acc:MGI:2442013]	-	0	0	1	1	0	3	12	7	8	0	0	0.0166881	0.020434	0	0.0583258	0.205675	0.126179	0.133206
ENSMUSG00000056214	130.553	122.467	115.084	179.147	369.412	261.312	219.445	233.967	-0.883202	0.000278523	0.00540187	Pard6g	18	80046895	80119640	+	3143	protein_coding	par-6 family cell polarity regulator gamma [Source:MGI Symbol;Acc:MGI:2135606]	-	253	121	129	99	173	334	268	214	247	3.69407	2.6001	2.43906	2.29201	3.5679	7.35722	5.2043	4.37048	4.65969
ENSMUSG00000029716	5.39476	5.69616	2.32493	2.07107	8.8482	19.5009	11.2799	25.5753	-2.15272	0.000282142	0.0054665	Tfr2	5	137569840	137587481	+	4336	protein_coding	transferrin receptor 2 [Source:MGI Symbol;Acc:MGI:1354956]	-	4	5	6	2	2	8	20	11	27	0.042335	0.0778807	0.0822318	0.0335635	0.0298987	0.127736	0.281522	0.162841	0.369215
ENSMUSG00000055170	11.8685	16.1391	17.437	46.599	74.1036	63.378	91.2647	59.6758	-1.48456	0.000283525	0.00548772	Ifng	10	118441046	118445892	+	1295	protein_coding	interferon gamma [Source:MGI Symbol;Acc:MGI:107656]	-	49	11	17	15	45	67	65	89	63	1.73642	0.573683	0.780112	0.842845	2.25244	3.58193	3.06348	4.41144	2.88453
ENSMUSG00000032827	3.23685	1.89872	1.16246	2.07107	1.10602	30.2264	28.7125	11.3668	-3.07637	0.000284399	0.00549905	Ppp1r9a	6	4902917	5165661	+	14531	protein_coding	protein phosphatase 1, regulatory subunit 9A [Source:MGI Symbol;Acc:MGI:2442401]	-	3	3	2	1	2	1	31	28	12	0.00947446	0.0139436	0.00817923	0.00500761	0.00892167	0.00476449	0.130208	0.123686	0.0489655
ENSMUSG00000004263	192.053	168.037	233.655	188.467	128.299	103.355	114.85	135.455	0.653975	0.00028541	0.00551302	Atn1	6	124742544	124756524	-	4600	protein_coding	atrophin 1 [Source:MGI Symbol;Acc:MGI:104725]	-	229	178	177	201	182	116	106	112	143	2.28458	2.61343	2.28662	3.17954	2.56463	1.74587	1.40644	1.56286	1.84324
ENSMUSG00000095681	57.1844	46.5187	48.8235	88.0204	38.7109	225.236	257.387	305.01	-2.01713	0.000286234	0.00552333	Gm8281	14	5071040	5093318	+	1961	protein_coding	predicted gene, 8281 [Source:MGI Symbol;Acc:MGI:3647811]	-	21	53	49	42	85	35	231	251	322	0.49144	1.82535	1.4849	1.55847	2.80965	1.23567	7.18962	8.21591	9.73605
ENSMUSG00000043067	639.818	633.223	605.644	523.98	449.046	431.945	404.026	438.57	0.579306	0.000287569	0.00554348	Dpy19l1	9	24411776	24503140	-	6350	protein_coding	dpy-19-like 1 (C. elegans) [Source:MGI Symbol;Acc:MGI:1915685]	-	1109	593	667	521	506	406	443	394	463	8.01469	6.3071	6.24209	5.97022	5.16521	4.42654	4.25796	3.98274	4.32327
ENSMUSG00000020918	1017.45	1052.84	1022.97	1045.89	1527.42	1326.06	1290.01	1328.02	-0.376857	0.000287992	0.00554602	Kat2a	11	100704746	100712465	-	3480	protein_coding	K(lysine) acetyltransferase 2A [Source:MGI Symbol;Acc:MGI:1343101]	-	1534	943	1109	880	1010	1381	1360	1258	1402	20.229	18.3013	18.9378	18.4005	18.8128	27.4743	23.8524	23.2039	23.8876
ENSMUSG00000091617	37.7633	27.5314	34.8739	27.9594	27.6506	131.631	123.054	108.932	-1.86342	0.000290763	0.00559373	Gm3752	14	7466362	7483762	-	1824	protein_coding	predicted gene 3752 [Source:MGI Symbol;Acc:MGI:3781927]	-	10	35	29	30	27	25	135	120	115	0.251596	1.29596	0.944825	1.1968	0.959512	0.948914	4.51732	4.22295	3.73833
ENSMUSG00000087658	0	0.94936	0	0	1.10602	6.82532	9.22901	10.4196	-4.68602	0.000294003	0.00565037	Hotairm1	6	52156902	52162119	+	1025	antisense	Hoxa transcript antisense RNA, myeloid-specific 1 [Source:MGI Symbol;Acc:MGI:3705155]	-	0	0	1	0	0	1	7	9	11	0	0	0.0579768	0	0	0.0675442	0.416818	0.56361	0.636317
ENSMUSG00000027999	98.1846	105.379	94.1596	128.406	215.675	184.284	159.97	154.399	-0.691871	0.000295404	0.00567157	Pla2g12a	3	129878606	129895825	+	3682	protein_coding	phospholipase A2, group XIIA [Source:MGI Symbol;Acc:MGI:1913600]	-	170	91	111	81	124	195	189	156	163	2.11882	1.66919	1.7915	1.60077	2.18298	3.66659	3.13292	2.71957	2.62487
ENSMUSG00000038665	10.7895	13.291	9.29971	10.3553	13.2723	37.0517	44.0942	35.9949	-1.51151	0.000296893	0.00569444	Dgki	6	36846022	37300184	-	6242	protein_coding	diacylglycerol kinase, iota [Source:MGI Symbol;Acc:MGI:2443430]	-	18	10	14	8	10	12	38	43	38	0.132336	0.108199	0.133285	0.0932594	0.103845	0.133097	0.371562	0.442185	0.360964
ENSMUSG00000116180	59.3423	76.8982	59.2857	44.528	27.6506	28.2763	26.6616	31.2588	0.996186	0.000298939	0.00572736	Gm49492	15	100600204	100602766	+	2563	bidirectional_promoter_lncRNA	predicted gene, 49492 [Source:MGI Symbol;Acc:MGI:6155169]	-	61	55	81	51	43	25	29	26	33	1.09222	1.44932	1.87808	1.44793	1.08751	0.67531	0.690591	0.651155	0.763431
ENSMUSG00000033114	467.186	420.567	410.35	516.732	201.296	309.089	295.328	300.273	0.66424	0.000299211	0.00572736	Slc35d2	13	64096308	64129368	-	3298	protein_coding	solute carrier family 35, member D2 [Source:MGI Symbol;Acc:MGI:1917734]	-	517	433	443	353	499	182	317	288	317	7.19397	8.86719	7.98236	7.78844	9.80757	3.82061	5.86652	5.60533	5.69919
ENSMUSG00000076508	1.07895	10.443	13.9496	2.07107	19.9084	27.3013	25.6361	68.2009	-2.31012	0.000301005	0.00575594	Igkv17-127	6	67861153	67861659	+	359	IG_V_gene	immunoglobulin kappa variable 17-127 [Source:MGI Symbol;Acc:MGI:3646891]	-	11	1	11	12	2	18	28	25	72	1.40614	0.188128	1.82086	2.43228	0.361116	3.47128	4.76031	4.46998	11.8917
ENSMUSG00000092560	15.1053	2.84808	10.4622	14.4975	0	0.975045	1.02545	0	4.30084	0.000304451	0.00581599	Gm8750	17	35400799	35403727	+	1537	processed_pseudogene	predicted pseudogene 8750 [Source:MGI Symbol;Acc:MGI:3647542]	-	10	14	3	9	14	0	1	1	0	0.298576	0.615181	0.115991	0.426084	0.590426	0	0.0397098	0.0417624	0
ENSMUSG00000031790	26.9738	35.1263	34.8739	35.2082	76.3157	57.5277	55.3741	50.2035	-0.926407	0.000307642	0.00587107	Mmp15	8	95352268	95375080	+	5397	protein_coding	matrix metallopeptidase 15 [Source:MGI Symbol;Acc:MGI:109320]	-	35	25	37	30	34	69	59	54	53	0.297608	0.31285	0.407406	0.404478	0.408355	0.885133	0.667224	0.642245	0.582275
ENSMUSG00000113211	12.9474	10.443	22.0868	8.28427	26.5446	34.1266	45.1196	32.206	-1.60312	0.000316063	0.00602575	4921525O09Rik	13	52096741	52124158	+	3747	processed_transcript	RIKEN cDNA 4921525O09 gene [Source:MGI Symbol;Acc:MGI:1921300]	-	6	12	11	19	8	24	35	44	34	0.0734846	0.216295	0.174456	0.368974	0.138394	0.443444	0.570107	0.753752	0.538022
ENSMUSG00000013523	30.2106	19.9366	19.7619	35.2082	64.1494	50.7024	56.3995	74.8316	-1.07625	0.000318533	0.00606676	Bcas1	2	170346991	170427845	-	3775	protein_coding	breast carcinoma amplified sequence 1 [Source:MGI Symbol;Acc:MGI:1924210]	-	54	28	21	17	34	58	52	55	79	0.656456	0.500945	0.330583	0.327686	0.583813	1.06371	0.840733	0.935202	1.24084
ENSMUSG00000023931	2.1579	4.7468	10.4622	2.07107	0	0	0	0	4.84745	0.000323733	0.00615965	Efhb	17	53398889	53463321	-	4290	protein_coding	EF hand domain family, member B [Source:MGI Symbol;Acc:MGI:3045296]	-	10	2	5	9	2	0	0	0	0	0.106972	0.0314863	0.0692613	0.152655	0.0302193	0	0	0	0
ENSMUSG00000020821	1574.19	1699.35	1577.46	1584.37	1392.48	1211.98	1181.31	1154.68	0.374364	0.000326197	0.00620034	Kif1c	11	70700548	70731964	+	7276	protein_coding	kinesin family member 1C [Source:MGI Symbol;Acc:MGI:1098260]	-	2138	1459	1790	1357	1530	1259	1243	1152	1219	13.4848	13.5429	14.6197	13.5711	13.6304	11.9797	10.4268	10.1629	9.93381
ENSMUSG00000074207	19.4211	8.54424	8.13725	12.4264	54.1952	26.3262	35.8906	30.3115	-1.43888	0.000334418	0.00635027	Adh1	3	138260991	138290698	+	2233	protein_coding	alcohol dehydrogenase 1 (class I) [Source:MGI Symbol;Acc:MGI:87921]	-	25	18	9	7	12	49	27	35	32	0.513784	0.544418	0.239514	0.228105	0.34834	1.51921	0.737984	1.0061	0.849701
ENSMUSG00000022106	1009.9	1075.63	1017.16	970.296	780.853	778.086	736.27	790.941	0.485282	0.00033594	0.00637284	Rcbtb2	14	73123037	73207843	+	9489	protein_coding	regulator of chromosome condensation (RCC1) and BTB (POZ) domain containing protein 2 [Source:MGI Symbol;Acc:MGI:1917200]	-	1805	936	1133	875	937	706	798	718	835	8.72942	6.66199	7.09557	6.70987	6.40075	5.15105	5.1328	4.85695	5.2176
ENSMUSG00000033730	640.897	749.995	630.055	585.077	1205.57	1041.35	1160.8	1150.89	-0.665925	0.000336932	0.0063853	Egr3	14	70077203	70082614	+	4406	protein_coding	early growth response 3 [Source:MGI Symbol;Acc:MGI:1306780]	zf-C2H2	1339	594	790	542	565	1090	1068	1132	1215	13.9465	9.10523	10.6552	8.9512	8.31219	17.1275	14.7944	16.4916	16.3507
ENSMUSG00000024538	25.8948	16.1391	36.0364	15.533	92.9061	47.7772	50.2469	59.6758	-1.29477	0.000338095	0.00640097	Ppic	18	53406341	53418007	-	1286	protein_coding	peptidylprolyl isomerase C [Source:MGI Symbol;Acc:MGI:97751]	-	46	24	17	31	15	84	49	49	63	1.64152	1.26043	0.785572	1.75407	0.75607	4.5222	2.32556	2.44577	2.90472
ENSMUSG00000029207	7.55266	2.84808	5.81232	8.28427	32.0747	18.5259	17.4326	20.8392	-1.65374	0.000339939	0.00642951	Apbb2	5	66298703	66618784	-	10966	protein_coding	amyloid beta (A4) precursor protein-binding, family B, member 2 [Source:MGI Symbol;Acc:MGI:108405]	-	14	7	3	5	8	29	19	17	22	0.058588	0.043112	0.0162574	0.0331778	0.0472882	0.183089	0.105749	0.0995085	0.118954
ENSMUSG00000027002	329.08	348.415	308.053	298.234	163.692	200.859	147.664	254.806	0.704912	0.000342027	0.00646259	Nckap1	2	80500512	80581380	-	4964	protein_coding	NCK-associated protein 1 [Source:MGI Symbol;Acc:MGI:1355333]	-	384	305	367	265	288	148	206	144	269	3.55	4.1497	4.39352	3.88455	3.76073	2.06415	2.53284	1.86205	3.21311
ENSMUSG00000115200	29.1317	43.6706	40.6862	40.3858	0	6.82532	12.3054	4.73617	2.42801	0.000342533	0.00646573	Gm46516	15	55923402	55960906	+	3245	lincRNA	predicted gene, 46516 [Source:MGI Symbol;Acc:MGI:5826153]	-	11	27	46	35	39	0	7	12	5	0.155563	0.56195	0.842405	0.784837	0.779043	0	0.13166	0.23737	0.0913608
ENSMUSG00000041483	1616.27	1556.95	1668.14	1771.8	1948.82	2177.28	2089.86	2069.71	-0.346855	0.000343698	0.0064813	Zfp281	1	136624901	136630053	+	4937	protein_coding	zinc finger protein 281 [Source:MGI Symbol;Acc:MGI:3029290]	zf-C2H2	2092	1498	1640	1435	1711	1762	2233	2038	2185	19.4459	20.4926	19.7405	21.1502	22.4646	24.709	27.6056	26.4972	26.2418
ENSMUSG00000031410	7.55266	16.1391	20.9243	5.17767	2.21205	0.975045	1.02545	3.78894	2.67987	0.000346337	0.00652463	Nxf7	X	135579555	135598777	-	2710	protein_coding	nuclear RNA export factor 7 [Source:MGI Symbol;Acc:MGI:2159343]	-	20	7	17	18	5	2	1	1	4	0.33868	0.174453	0.372784	0.483314	0.119595	0.0510943	0.0225218	0.0236859	0.0875176
ENSMUSG00000027784	285.922	321.833	324.327	472.204	831.73	642.555	567.072	487.826	-0.804857	0.0003482	0.00654719	Ppm1l	3	69316861	69560802	+	10496	protein_coding	protein phosphatase 1 (formerly 2C)-like [Source:MGI Symbol;Acc:MGI:2139740]	-	551	265	339	279	456	752	659	553	515	2.40911	1.70518	1.91935	1.93422	2.81613	4.96027	3.83207	3.3819	2.9093
ENSMUSG00000031821	53.9476	46.5187	54.6358	36.2437	120.557	87.7541	93.3156	106.09	-0.919887	0.000348222	0.00654719	Gins2	8	120578633	120589304	-	4097	protein_coding	GINS complex subunit 2 (Psf2 homolog) [Source:MGI Symbol;Acc:MGI:1921019]	-	104	50	49	47	35	109	90	91	112	1.16492	0.824238	0.710736	0.834754	0.55375	1.84193	1.34075	1.42572	1.6209
ENSMUSG00000032373	87.3951	99.6828	116.246	163.614	149.313	312.015	317.888	297.432	-1.42632	0.000349446	0.00656373	Car12	9	66713686	66766845	+	7597	protein_coding	carbonic anhydrase 12 [Source:MGI Symbol;Acc:MGI:1923709]	-	48	81	105	100	158	135	320	310	314	0.289953	0.720098	0.821344	0.957821	1.34811	1.23028	2.57087	2.61926	2.45071
ENSMUSG00000022594	11.8685	23.734	10.4622	25.8884	46.453	58.5027	47.1705	53.9924	-1.28339	0.000350056	0.00656872	Lynx1	15	74747852	74753046	-	4662	protein_coding	Ly6/neurotoxin 1 [Source:MGI Symbol;Acc:MGI:1345180]	-	44	11	25	9	25	42	60	46	57	0.433121	0.159356	0.318673	0.140474	0.3476	0.623719	0.785508	0.633352	0.724949
ENSMUSG00000093985	20.5001	11.3923	20.9243	12.4264	16.5904	87.7541	92.2901	74.8316	-2.38131	0.000351074	0.00657781	Gm10406	14	7006115	7027449	-	2012	protein_coding	predicted gene 10406 [Source:MGI Symbol;Acc:MGI:3711272]	-	1	19	12	18	12	15	90	90	79	0.0228087	0.637785	0.354431	0.650985	0.386603	0.516149	2.73015	2.87127	2.32811
ENSMUSG00000015619	2646.67	2923.08	2792.24	3077.61	2428.83	2113.9	2257.01	2133.17	0.359274	0.000351231	0.00657781	Gata3	2	9857078	9890034	-	3978	protein_coding	GATA binding protein 3 [Source:MGI Symbol;Acc:MGI:95663]	zf-GATA	3930	2453	3079	2402	2972	2196	2168	2201	2252	45.3374	41.6468	45.9963	43.9374	48.4279	38.219	33.2634	35.5153	33.5667
ENSMUSG00000021340	92.7898	93.9867	99.9719	103.553	145.995	135.531	136.384	146.821	-0.603765	0.000352902	0.00660263	Gpld1	13	24943152	24992501	+	5415	protein_coding	glycosylphosphatidylinositol specific phospholipase D1 [Source:MGI Symbol;Acc:MGI:106604]	-	104	86	99	86	100	132	139	133	155	0.881381	1.07263	1.08646	1.15565	1.19705	1.68767	1.56671	1.57657	1.69722
ENSMUSG00000005580	23.7369	38.9238	25.5742	24.8528	59.7253	46.8022	63.5776	51.1507	-1.12182	0.000354365	0.00661806	Adcy9	16	4287529	4420498	-	5197	protein_coding	adenylate cyclase 9 [Source:MGI Symbol;Acc:MGI:108450]	-	20	22	41	22	24	54	48	62	54	0.176606	0.285903	0.468823	0.308032	0.299344	0.719371	0.563716	0.765771	0.616092
ENSMUSG00000034855	50.7107	51.2655	65.098	102.518	120.557	124.806	145.613	139.244	-0.911683	0.000354421	0.00661806	Cxcl10	5	92346638	92348889	-	2252	protein_coding	chemokine (C-X-C motif) ligand 10 [Source:MGI Symbol;Acc:MGI:1352450]	-	112	47	54	56	99	109	128	142	147	2.28233	1.40954	1.42496	1.80945	2.84956	3.35096	3.46907	4.04743	3.87038
ENSMUSG00000042292	3960.83	3783.2	3607.13	3780.74	3163.23	2789.61	2635.4	2763.08	0.383212	0.000355021	0.00662278	Mkl1	15	81012281	81190757	-	6114	protein_coding	MKL (megakaryoblastic leukemia)/myocardin-like 1 [Source:MGI Symbol;Acc:MGI:2384495]	-	4603	3671	3985	3103	3651	2860	2861	2570	2917	34.5497	40.5516	38.733	36.9303	38.7077	32.3856	28.5604	26.9816	28.2889
ENSMUSG00000078771	349.58	418.668	342.927	391.432	303.051	208.66	191.758	205.55	0.952319	0.000357261	0.00665805	Evi2a	11	79526560	79530609	-	2297	protein_coding	ecotropic viral integration site 2a [Source:MGI Symbol;Acc:MGI:95458]	-	944	324	441	295	378	274	214	187	217	18.8599	9.52649	11.4092	9.34517	10.667	8.2585	5.68623	5.22565	5.60149
ENSMUSG00000035355	12.9474	12.3417	9.29971	10.3553	14.3783	28.2763	32.8143	51.1507	-1.7036	0.00036341	0.00676574	Kcnh4	11	100740376	100759942	-	3954	protein_coding	potassium voltage-gated channel, subfamily H (eag-related), member 4 [Source:MGI Symbol;Acc:MGI:2156184]	-	6	12	13	8	10	13	29	32	54	0.0696375	0.204971	0.195382	0.147224	0.163936	0.227624	0.447644	0.519485	0.80977
ENSMUSG00000029082	0	0.94936	2.32493	0	9.95422	7.80036	6.15268	10.4196	-3.16044	0.000364121	0.00676574	Bst1	5	43818885	43843986	+	3317	protein_coding	bone marrow stromal cell antigen 1 [Source:MGI Symbol;Acc:MGI:105370]	-	2	0	1	2	0	9	8	6	11	0.0276703	0	0.0179156	0.0438744	0	0.187849	0.147203	0.116109	0.196631
ENSMUSG00000048120	419.712	449.047	412.675	390.396	887.032	681.557	720.888	791.888	-0.719688	0.000364482	0.00676574	Entpd1	19	40612366	40741602	+	5580	protein_coding	ectonucleoside triphosphate diphosphohydrolase 1 [Source:MGI Symbol;Acc:MGI:102805]	-	905	389	473	355	377	802	699	703	836	7.44292	4.7083	5.03738	4.62936	4.37944	9.95066	7.64566	8.08688	8.88335
ENSMUSG00000020599	193.132	180.378	173.207	213.32	188.024	450.471	548.614	537.082	-1.38597	0.000364558	0.00676574	Rgs9	11	109225355	109298129	-	6390	protein_coding	regulator of G-protein signaling 9 [Source:MGI Symbol;Acc:MGI:1338824]	-	90	179	190	149	206	170	462	535	567	0.646354	1.89191	1.76698	1.69673	2.08967	1.84187	4.41279	5.37419	5.26122
ENSMUSG00000000732	315.054	305.694	334.79	301.34	164.798	221.335	174.326	237.756	0.606519	0.000364832	0.00676574	Icosl	10	78069302	78083913	+	4620	protein_coding	icos ligand [Source:MGI Symbol;Acc:MGI:1354701]	-	363	292	322	288	291	149	227	170	251	3.60573	4.26864	4.14183	4.53604	4.08284	2.23283	2.99886	2.36193	3.22134
ENSMUSG00000020376	142.422	150.948	142.983	144.975	554.118	320.79	339.423	238.703	-1.09207	0.000365169	0.00676574	Rnf130	11	50025346	50104758	+	1558	protein_coding	ring finger protein 130 [Source:MGI Symbol;Acc:MGI:1891717]	-	366	132	159	123	140	501	329	331	252	10.7806	5.7221	6.06468	5.74466	5.82468	22.2629	12.8884	13.637	9.59042
ENSMUSG00000052736	4.31581	0.94936	2.32493	0	5.53012	8.77541	16.4071	17.9975	-2.78814	0.000366408	0.00678211	Klrc2	6	129647496	129660689	-	5812	protein_coding	killer cell lectin-like receptor subfamily C, member 2 [Source:MGI Symbol;Acc:MGI:1336162]	-	2	4	1	2	0	5	9	16	19	0.0157919	0.0464818	0.0102247	0.0250398	0	0.0595602	0.0945124	0.176707	0.193835
ENSMUSG00000015709	66.895	49.3667	59.2857	70.4163	101.754	115.055	109.723	201.761	-1.00094	0.000366857	0.00678383	Arnt2	7	84246278	84410176	-	7689	protein_coding	aryl hydrocarbon receptor nuclear translocator 2 [Source:MGI Symbol;Acc:MGI:107188]	bHLH	114	62	52	51	68	92	118	107	213	0.680399	0.544591	0.401894	0.482644	0.573258	0.82838	0.936664	0.893251	1.64253
ENSMUSG00000098318	149.974	158.543	151.12	105.625	79.6338	78.0036	75.883	97.5652	0.726195	0.000367974	0.00679789	Lockd	6	134929092	134956798	+	5788	lincRNA	lncRNA downstream of Cdkn1b [Source:MGI Symbol;Acc:MGI:1915081]	-	165	139	167	130	102	72	80	74	103	1.30823	1.62194	1.71461	1.63434	1.14231	0.861223	0.843594	0.820659	1.05515
ENSMUSG00000000278	225.501	237.34	259.229	281.665	182.494	134.556	135.359	147.769	1.02998	0.000368499	0.00680101	Scpep1	11	88924020	88955465	-	2097	protein_coding	serine carboxypeptidase 1 [Source:MGI Symbol;Acc:MGI:1921867]	-	716	209	250	223	272	165	138	132	156	15.6691	6.73127	7.08467	7.73807	8.40779	5.4475	4.01654	4.0405	4.41094
ENSMUSG00000026360	1088.66	993.031	1167.11	2341.34	545.27	590.878	733.194	429.097	1.15291	0.000370421	0.00682372	Rgs2	1	143999338	144004161	-	3627	protein_coding	regulator of G-protein signaling 2 [Source:MGI Symbol;Acc:MGI:1098271]	-	1090	1009	1046	1004	2261	493	606	715	453	13.7914	18.7885	17.1381	20.1425	40.4077	9.41046	10.1976	12.6537	7.40552
ENSMUSG00000027086	320.449	324.681	324.327	310.66	142.677	226.211	200.987	207.444	0.652442	0.000370446	0.00682372	Fastkd1	2	69686815	69713516	-	5853	protein_coding	FAST kinase domains 1 [Source:MGI Symbol;Acc:MGI:2444596]	-	342	297	342	279	300	129	232	196	219	2.68149	3.4271	3.47237	3.46858	3.32242	1.52589	2.41925	2.1495	2.21856
ENSMUSG00000024589	117.606	123.417	91.8346	156.366	339.55	242.786	262.514	246.281	-0.949709	0.000372829	0.00685879	Nedd4l	18	64887705	65217831	+	14382	protein_coding	neural precursor cell expressed, developmentally down-regulated gene 4-like [Source:MGI Symbol;Acc:MGI:1933754]	-	292	109	130	79	151	307	249	256	260	0.931735	0.511866	0.537158	0.3997	0.680564	1.47785	1.0567	1.14256	1.07191
ENSMUSG00000107841	18.3422	4.7468	10.4622	25.8884	0	0	3.07634	0	4.05886	0.000373069	0.00685879	Gm44185	6	54902422	54905728	+	3307	TEC	predicted gene, 44185 [Source:MGI Symbol;Acc:MGI:5690577]	-	6	17	5	9	25	0	0	3	0	0.0832618	0.347187	0.0898491	0.198032	0.490024	0	0	0.05823	0
ENSMUSG00000026556	121.922	106.328	76.7226	132.548	144.889	188.184	191.758	191.341	-0.772884	0.000377328	0.0069304	Vangl2	1	172000960	172028444	-	6990	protein_coding	VANGL planar cell polarity 2 [Source:MGI Symbol;Acc:MGI:2135272]	-	119	113	112	66	128	131	193	187	202	0.781266	1.09182	0.95218	0.687058	1.18698	1.2975	1.6852	1.71721	1.71348
ENSMUSG00000034271	23.7369	24.6834	33.7115	18.6396	54.1952	44.8521	54.3486	44.52	-0.951823	0.000378139	0.00693862	Jdp2	12	85599027	85639878	+	2148	protein_coding	Jun dimerization protein 2 [Source:MGI Symbol;Acc:MGI:1932093]	TF_bZIP	37	22	26	29	18	49	46	53	47	0.79049	0.691731	0.719312	0.982404	0.543187	1.57933	1.30706	1.5838	1.29738
ENSMUSG00000052794	62.5792	64.5565	82.5349	70.4163	100.648	108.23	106.646	125.982	-0.763009	0.00037971	0.00696074	1700030K09Rik	8	72443880	72461001	+	2970	protein_coding	RIKEN cDNA 1700030K09 gene [Source:MGI Symbol;Acc:MGI:1919504]	-	65	58	68	71	68	91	111	104	133	1.00435	1.31893	1.3606	1.73952	1.4841	2.12127	2.28107	2.24769	2.65522
ENSMUSG00000032375	17.2632	18.9872	23.2493	25.8884	51.9831	55.5776	56.3995	46.4145	-1.07107	0.000381162	0.00698064	Aph1b	9	66775202	66795490	-	5163	protein_coding	aph1 homolog B, gamma secretase subunit [Source:MGI Symbol;Acc:MGI:3522097]	-	52	16	20	20	25	47	57	55	49	0.4622	0.209299	0.2302	0.281873	0.31387	0.630242	0.673821	0.683786	0.562728
ENSMUSG00000045005	125.158	180.378	148.795	206.071	105.072	102.38	82.0357	103.249	0.730647	0.000385654	0.00705614	Fzd5	1	64730558	64737751	-	6915	protein_coding	frizzled class receptor 5 [Source:MGI Symbol;Acc:MGI:108571]	-	210	116	190	128	199	95	105	80	109	1.39366	1.13296	1.63282	1.34693	1.8654	0.951137	0.926763	0.742604	0.934628
ENSMUSG00000042096	4.31581	2.84808	1.16246	3.1066	9.95422	16.5758	19.4835	14.2085	-2.0083	0.000386363	0.00706097	Dao	5	114003703	114025682	+	2952	protein_coding	D-amino acid oxidase [Source:MGI Symbol;Acc:MGI:94859]	-	9	4	3	1	3	9	17	19	15	0.139912	0.091515	0.0603925	0.0246496	0.0658743	0.211075	0.351483	0.41314	0.301286
ENSMUSG00000112627	102.5	118.67	126.709	121.158	165.904	157.957	171.249	201.761	-0.570317	0.000386659	0.00706097	4933412E12Rik	10	116949757	116963279	+	2434	bidirectional_promoter_lncRNA	RIKEN cDNA 4933412E12 gene [Source:MGI Symbol;Acc:MGI:1918336]	-	161	95	125	109	117	150	162	167	213	3.03553	2.63604	3.05188	3.25861	3.11585	4.2666	4.06225	4.40408	5.18876
ENSMUSG00000022479	6.47371	8.54424	10.4622	14.4975	37.6048	17.5508	23.5853	53.0452	-1.60204	0.000388514	0.00708805	Vdr	15	97854425	97910630	-	5650	protein_coding	vitamin D (1,25-dihydroxyvitamin D3) receptor [Source:MGI Symbol;Acc:MGI:103076]	THR-like	19	6	9	9	14	34	18	23	56	0.154324	0.0717219	0.0946612	0.11591	0.160617	0.416622	0.194445	0.2613	0.587684
ENSMUSG00000022801	1232.16	1331	1332.18	1329.63	1059.57	998.447	1012.12	988.913	0.33721	0.000391308	0.00713221	Lrch3	16	32914100	33015647	+	6610	protein_coding	leucine-rich repeats and calponin homology (CH) domain containing 3 [Source:MGI Symbol;Acc:MGI:1917394]	-	1618	1142	1402	1146	1284	958	1024	987	1044	11.2333	11.6685	12.6045	12.6156	12.5914	10.034	9.45519	9.58463	9.36491
ENSMUSG00000096078	0	0	0	0	0	2.92514	7.17812	45.4673	-5.69395	0.000393115	0.00715418	Ighv1-62-2	12	115446409	115446869	-	378	IG_V_gene	immunoglobulin heavy variable 1-62-2 [Source:MGI Symbol;Acc:MGI:3644968]	-	1	0	0	0	0	0	3	7	48	0.121405	0	0	0	0	0	0.484397	1.18868	7.52929
ENSMUSG00000015745	181.264	170.885	152.283	156.366	213.463	248.637	216.369	253.859	-0.516983	0.000393264	0.00715418	Plekho1	3	95988429	95996001	-	2172	protein_coding	pleckstrin homology domain containing, family O member 1 [Source:MGI Symbol;Acc:MGI:1914470]	-	211	168	180	131	151	193	255	211	268	4.45812	5.22394	4.92482	4.38872	4.50639	6.1519	7.16559	6.23566	7.3161
ENSMUSG00000006014	168.316	169.935	153.445	218.498	263.234	329.565	277.896	321.113	-0.902654	0.000394979	0.00717852	Prg4	1	150449412	150466165	-	4280	protein_coding	proteoglycan 4 (megakaryocyte stimulating factor, articular superficial zone protein) [Source:MGI Symbol;Acc:MGI:1891344]	-	121	156	179	132	211	238	338	271	339	1.29739	2.46167	2.48535	2.24417	3.19558	3.84986	4.81997	4.06429	4.69635
ENSMUSG00000026797	178.027	201.264	161.582	194.68	106.178	86.779	112.799	146.821	0.691047	0.000399654	0.00725658	Stxbp1	2	32787602	32847245	-	4997	protein_coding	syntaxin binding protein 1 [Source:MGI Symbol;Acc:MGI:107363]	-	243	165	212	139	188	96	89	110	155	2.23165	2.2301	2.52118	2.0241	2.43871	1.33007	1.08706	1.413	1.83919
ENSMUSG00000086564	398.133	365.504	362.689	381.077	877.077	645.48	658.336	667.801	-0.749662	0.000401942	0.00729118	Cd101	3	100993529	101029556	-	3330	protein_coding	CD101 antigen [Source:MGI Symbol;Acc:MGI:2685862]	-	828	369	385	312	368	793	662	642	705	11.4108	7.48395	6.8706	6.81768	7.16333	16.487	12.1335	12.3752	12.5531
ENSMUSG00000020334	14.0264	11.3923	17.437	11.3909	1.10602	0	4.10178	3.78894	2.44684	0.00040367	0.00731365	Slc22a4	11	53983123	54028090	-	2553	protein_coding	solute carrier family 22 (organic cation transporter), member 4 [Source:MGI Symbol;Acc:MGI:1353479]	-	11	13	12	15	11	1	0	4	4	0.197729	0.343907	0.279324	0.42753	0.279289	0.0271182	0	0.10057	0.0928996
ENSMUSG00000024370	898.767	968.348	952.058	790.113	1219.94	1202.23	1132.09	1174.57	-0.381544	0.000403948	0.00731365	Cdc23	18	34630951	34651735	-	9500	protein_coding	CDC23 cell division cycle 23 [Source:MGI Symbol;Acc:MGI:1098815]	-	1265	833	1020	819	763	1103	1233	1104	1240	6.11077	5.92203	6.3805	6.27316	5.2061	8.03829	7.92157	7.45942	7.73932
ENSMUSG00000094370	5.39476	7.59488	10.4622	1.03553	6.63615	45.8271	33.8397	57.7813	-2.91119	0.000406804	0.00735836	Gm3373	14	5718336	5741577	-	2040	protein_coding	predicted gene 3373 [Source:MGI Symbol;Acc:MGI:3781551]	-	0	5	8	9	1	6	47	33	61	0	0.165535	0.233044	0.321025	0.0317747	0.203626	1.40618	1.03835	1.77298
ENSMUSG00000049550	2670.4	2664.85	2621.36	2685.14	1728.72	1785.31	1650.97	1822.48	0.519448	0.000408416	0.00738052	Clip1	5	123577795	123684618	-	12388	protein_coding	CAP-GLY domain containing linker protein 1 [Source:MGI Symbol;Acc:MGI:1928401]	-	2567	2475	2807	2255	2593	1563	1831	1610	1924	9.50941	13.4934	13.4654	13.2456	13.5679	8.73513	9.02109	8.34227	9.20892
ENSMUSG00000052821	89.553	56.9616	74.3977	89.056	44.241	43.877	43.0687	48.309	0.951323	0.000411729	0.00743334	Cysltr1	X	106574346	106603679	-	5142	protein_coding	cysteinyl leukotriene receptor 1 [Source:MGI Symbol;Acc:MGI:1926218]	-	167	83	60	64	86	40	45	42	51	1.49044	1.09017	0.693421	0.905679	1.08412	0.538567	0.534136	0.524296	0.588089
ENSMUSG00000094840	366.844	322.783	332.465	389.361	13.2723	79.9537	38.9669	116.51	2.22001	0.000412664	0.00744017	Muc3a	5	137208813	137212389	-	1887	protein_coding	mucin 3A, cell surface associated [Source:MGI Symbol;Acc:MGI:3588263]	-	54	340	340	286	376	12	82	38	123	1.31326	12.169	10.7074	11.0286	12.916	0.440272	2.65225	1.29262	3.8649
ENSMUSG00000019478	105.737	101.582	116.246	123.229	66.3615	78.0036	76.9084	63.4647	0.635872	0.000412888	0.00744017	Rab4a	8	123805985	123835287	+	1757	protein_coding	RAB4A, member RAS oncogene family [Source:MGI Symbol;Acc:MGI:105069]	-	146	98	107	100	119	60	80	75	67	3.81338	3.76707	3.61901	4.14147	4.39022	2.36424	2.77901	2.73999	2.26104
ENSMUSG00000063172	39.9212	40.8225	41.8487	60.061	168.116	113.105	112.799	73.8843	-1.14531	0.000414424	0.00746081	Hspb11	4	107253593	107279938	+	2071	protein_coding	heat shock protein family B (small), member 11 [Source:MGI Symbol;Acc:MGI:1920188]	-	109	37	43	36	58	152	116	110	78	2.41532	1.20662	1.23386	1.26488	1.81535	5.0813	3.41861	3.40936	2.23316
ENSMUSG00000041115	10.7895	5.69616	16.2745	5.17767	14.3783	32.1765	29.7379	40.7311	-1.6422	0.000423301	0.00761344	Iqsec2	X	152144268	152225236	+	6980	protein_coding	IQ motif and Sec7 domain 2 [Source:MGI Symbol;Acc:MGI:3528396]	-	13	10	6	14	5	13	33	29	43	0.0854706	0.0967595	0.0510827	0.145948	0.0464329	0.128944	0.288556	0.266687	0.365273
ENSMUSG00000040441	294.554	329.428	294.103	452.529	147.101	162.833	178.428	181.869	0.894056	0.000424419	0.00762633	Slc26a10	10	127171393	127180645	-	4027	protein_coding	solute carrier family 26, member 10 [Source:MGI Symbol;Acc:MGI:2143920]	-	257	273	347	253	437	133	167	174	192	2.92874	4.57857	5.12066	4.57157	7.03414	2.28656	2.53108	2.77349	2.82699
ENSMUSG00000030172	222.264	185.125	180.182	199.858	322.959	310.064	242.005	270.909	-0.605707	0.000425811	0.00764414	Erc1	6	119570796	119848167	-	16271	protein_coding	ELKS/RAB6-interacting/CAST family member 1 [Source:MGI Symbol;Acc:MGI:2151013]	-	212	206	195	155	193	292	318	236	286	0.59793	0.85507	0.712194	0.693176	0.768873	1.24245	1.19285	0.931017	1.04221
ENSMUSG00000026482	23.7369	20.8859	27.8991	18.6396	28.7566	102.38	104.595	33.1532	-1.57404	0.000426313	0.00764597	Rgl1	1	152516760	152766351	-	6907	protein_coding	ral guanine nucleotide dissociation stimulator,-like 1 [Source:MGI Symbol;Acc:MGI:107484]	-	30	22	22	24	18	26	105	102	35	0.199324	0.215121	0.189283	0.252841	0.168925	0.260613	0.927837	0.947917	0.300458
ENSMUSG00000043740	34.5264	46.5187	38.3613	55.9189	47.5591	122.856	97.4174	110.826	-1.27559	0.000430032	0.00770542	B430306N03Rik	17	48316141	48327024	+	5256	protein_coding	RIKEN cDNA B430306N03 gene [Source:MGI Symbol;Acc:MGI:2443478]	-	29	32	49	33	54	43	126	95	117	0.253205	0.411191	0.554011	0.456862	0.665963	0.566402	1.46314	1.16019	1.31988
ENSMUSG00000021636	132.711	176.581	173.207	242.315	103.966	80.9288	108.697	118.404	0.793456	0.000430471	0.00770604	Marveld2	13	100595957	100616971	-	3382	protein_coding	MARVEL (membrane-associating) domain containing 2 [Source:MGI Symbol;Acc:MGI:2446166]	-	229	123	186	149	234	94	83	106	125	3.10735	2.45629	3.26827	3.20582	4.48491	1.92427	1.49788	2.01183	2.1915
ENSMUSG00000022177	524.37	470.883	499.859	515.696	425.819	339.316	320.965	382.683	0.475198	0.000431944	0.00772515	Haus4	14	54541785	54554616	-	2378	protein_coding	HAUS augmin-like complex, subunit 4 [Source:MGI Symbol;Acc:MGI:1261794]	-	736	486	496	430	498	385	348	313	404	14.2035	13.803	12.395	13.1578	13.5747	11.2088	8.9318	8.44874	10.0734
ENSMUSG00000026604	2.1579	6.64552	2.32493	4.14214	13.2723	18.5259	11.2799	13.2613	-1.94302	0.000432864	0.00773435	Ptpn14	1	189728268	189876695	+	13413	protein_coding	protein tyrosine phosphatase, non-receptor type 14 [Source:MGI Symbol;Acc:MGI:102467]	-	4	2	7	2	4	12	19	11	14	0.0136856	0.0100705	0.0310135	0.01085	0.0193306	0.0619394	0.0864569	0.0526413	0.061888
ENSMUSG00000096459	23.7369	10.443	17.437	0	47.5591	24.3761	184.58	406.364	-3.74627	0.000433917	0.0077459	Ighv9-3	12	114140692	114141122	-	351	IG_V_gene	immunoglobulin heavy variable V9-3 [Source:MGI Symbol;Acc:MGI:3642720]	-	14	22	11	15	0	43	25	180	429	1.83042	4.23316	1.86236	3.10964	0	8.48151	4.34715	32.9174	72.4694
ENSMUSG00000051934	1.07895	2.84808	0	0	16.5904	8.77541	7.17812	5.68341	-3.60724	0.000436594	0.0077864	Spats2	15	99125916	99213215	+	4120	protein_coding	spermatogenesis associated, serine-rich 2 [Source:MGI Symbol;Acc:MGI:1919822]	-	0	1	3	0	0	15	9	7	6	0	0.0163927	0.0432715	0	0	0.252061	0.133327	0.109059	0.0863493
ENSMUSG00000032507	59.3423	62.6578	56.9607	51.7767	2.21205	17.5508	18.458	27.4698	1.66585	0.00044081	0.00785424	Fbxl2	9	113963637	114046191	-	4444	protein_coding	F-box and leucine-rich repeat protein 2 [Source:MGI Symbol;Acc:MGI:1919429]	-	44	55	66	49	50	2	18	18	29	0.454368	0.835868	0.882567	0.802321	0.729302	0.0311579	0.247212	0.259991	0.386927
ENSMUSG00000018171	2189.19	2174.98	2120.33	1798.72	1153.58	1230.51	1150.55	1400.96	0.642719	0.000441819	0.00786487	Vmp1	11	86583865	86683836	-	3862	protein_coding	vacuole membrane protein 1 [Source:MGI Symbol;Acc:MGI:1923159]	-	1845	2029	2291	1824	1737	1043	1262	1122	1479	21.9237	35.4829	35.2526	34.3668	29.1541	18.6975	19.9443	18.6483	22.707
ENSMUSG00000045658	4.31581	4.7468	1.16246	6.21321	19.9084	16.5758	21.5344	11.3668	-1.82037	0.00044343	0.00788619	Pid1	1	84036296	84364180	-	8172	protein_coding	phosphotyrosine interaction domain containing 1 [Source:MGI Symbol;Acc:MGI:2138391]	-	10	4	5	1	6	18	17	21	12	0.0561566	0.0330583	0.0363596	0.00890426	0.047592	0.152495	0.126967	0.164949	0.0870678
ENSMUSG00000035042	336.633	315.188	310.378	355.188	264.34	138.456	157.919	203.656	1.03389	0.000447606	0.00795305	Ccl5	11	83525778	83530518	-	960	protein_coding	chemokine (C-C motif) ligand 5 [Source:MGI Symbol;Acc:MGI:98262]	-	867	312	332	267	343	239	142	154	215	41.4454	21.9499	20.5516	20.2379	23.1598	17.2361	9.02795	10.297	13.2792
ENSMUSG00000020032	3.23685	1.89872	2.32493	0	7.74217	12.6756	15.3817	6.63064	-2.59485	0.000452252	0.0080281	Nuak1	10	84370905	84440597	-	5625	protein_coding	NUAK family, SNF1-like kinase, 1 [Source:MGI Symbol;Acc:MGI:1925226]	-	2	3	2	2	0	7	13	15	7	0.0163169	0.0360203	0.0211293	0.0258722	0	0.0861563	0.141056	0.17117	0.0737871
ENSMUSG00000024064	20.5001	20.8859	25.5742	10.3553	26.5446	50.7024	56.3995	62.5175	-1.58104	0.000454435	0.00805128	Galnt14	17	73493228	73710453	-	5898	protein_coding	polypeptide N-acetylgalactosaminyltransferase 14 [Source:MGI Symbol;Acc:MGI:1918935]	-	8	19	22	22	10	24	52	55	66	0.0622464	0.217569	0.221664	0.271422	0.109902	0.28172	0.538109	0.598574	0.663504
ENSMUSG00000032513	129.474	175.632	161.582	101.482	237.795	231.086	217.395	216.917	-0.672374	0.000454721	0.00805128	Gorasp1	9	119925257	119937565	-	4146	protein_coding	golgi reassembly stacking protein 1 [Source:MGI Symbol;Acc:MGI:1921748]	-	191	120	185	139	98	215	237	212	229	2.11414	1.95479	2.65168	2.43956	1.53217	3.59022	3.48892	3.28221	3.275
ENSMUSG00000034652	21.579	14.2404	12.7871	0	15.4843	79.9537	116.901	58.7286	-2.45556	0.000454824	0.00805128	Cd300a	11	114890041	114904654	+	4738	protein_coding	CD300A molecule [Source:MGI Symbol;Acc:MGI:2443411]	-	18	20	15	11	0	14	82	114	62	0.174344	0.285091	0.188137	0.168937	0	0.204571	1.05631	1.54443	0.775892
ENSMUSG00000024065	2304.64	2372.45	2220.31	2388.98	2025.13	1350.44	1207.98	1285.4	0.837988	0.000457271	0.00808708	Ehd3	17	73804134	73832094	+	6558	protein_coding	EH-domain containing 3 [Source:MGI Symbol;Acc:MGI:1928900]	-	5215	2136	2499	1910	2307	1831	1385	1178	1357	36.4932	21.9978	22.645	21.1928	22.8028	19.3299	12.8899	11.5301	12.2691
ENSMUSG00000003153	2761.04	2925.93	2744.58	3099.35	2406.71	1943.27	2046.79	1963.62	0.574001	0.000458641	0.00810379	Slc2a3	6	122727809	122801640	-	7245	protein_coding	solute carrier family 2 (facilitated glucose transporter), member 3 [Source:MGI Symbol;Acc:MGI:95757]	-	5485	2559	3082	2361	2993	2176	1993	1996	2073	34.743	23.8551	25.2797	23.7129	26.7781	20.7937	16.7896	17.6841	16.9655
ENSMUSG00000071713	10.7895	12.3417	16.2745	1.03553	14.3783	52.6525	46.1451	70.0954	-2.05434	0.000460374	0.00812689	Csf2rb	15	78325752	78353847	+	7277	protein_coding	colony stimulating factor 2 receptor, beta, low-affinity (granulocyte-macrophage) [Source:MGI Symbol;Acc:MGI:1339759]	-	20	10	13	14	1	13	54	45	74	0.126127	0.0928104	0.106162	0.139992	0.00890757	0.123681	0.452911	0.396935	0.602954
ENSMUSG00000037580	394.896	422.465	383.613	476.346	299.733	306.164	336.346	296.485	0.447856	0.000460854	0.00812782	Gch1	14	47153895	47189413	-	6251	protein_coding	GTP cyclohydrolase 1 [Source:MGI Symbol;Acc:MGI:95675]	-	591	366	445	330	460	271	314	328	313	4.33877	3.9544	4.23047	3.84141	4.77002	3.00145	3.06586	3.36809	2.96893
ENSMUSG00000020275	1582.82	1556.95	1507.72	2080.39	2004.12	2612.15	2557.46	2553.75	-0.580212	0.000463187	0.00816142	Rel	11	23736847	23770970	-	7466	protein_coding	reticuloendotheliosis oncogene [Source:MGI Symbol;Acc:MGI:97897]	RHD	1919	1467	1640	1297	2009	1812	2679	2494	2696	11.7955	13.2706	13.0537	12.6409	17.4423	16.8028	21.9006	21.4421	21.411
ENSMUSG00000025584	440.212	468.035	444.061	484.63	246.643	301.289	297.379	375.105	0.555169	0.000464097	0.0081699	Pde8a	7	81213596	81334533	+	4045	protein_coding	phosphodiesterase 8A [Source:MGI Symbol;Acc:MGI:1277116]	-	556	408	493	382	468	223	309	290	396	6.3079	6.81225	7.2428	6.87181	7.49961	3.81679	4.66242	4.60192	5.80472
ENSMUSG00000039994	397.054	459.49	460.336	355.188	517.619	626.954	612.191	651.698	-0.607149	0.000467631	0.00822452	Timeless	10	128232065	128252941	+	6115	protein_coding	timeless circadian clock 1 [Source:MGI Symbol;Acc:MGI:1321393]	-	419	368	484	396	343	468	643	597	688	3.14446	4.06444	4.70356	4.71222	3.63588	5.2986	6.4178	6.26668	6.67109
ENSMUSG00000113669	61.5002	53.1642	48.8235	49.7056	6.63615	23.4011	22.5598	28.417	1.28878	0.000469709	0.00825346	Gm36723	12	25303940	25471979	+	6803	lincRNA	predicted gene, 36723 [Source:MGI Symbol;Acc:MGI:5595882]	-	50	57	56	42	48	6	24	22	30	0.337286	0.565879	0.489176	0.449237	0.457354	0.0610608	0.215319	0.207578	0.261472
ENSMUSG00000027610	227.659	215.505	204.594	247.493	150.419	138.456	148.69	157.241	0.537303	0.000472014	0.00828633	Gss	2	155563181	155592810	-	5915	protein_coding	glutathione synthetase [Source:MGI Symbol;Acc:MGI:95852]	-	253	211	227	176	239	136	142	145	166	1.96288	2.40922	2.2806	2.16513	2.61912	1.59183	1.46523	1.57352	1.66402
ENSMUSG00000054672	20.5001	14.2404	10.4622	36.2437	23.2265	83.8539	58.4504	78.6205	-1.604	0.000478422	0.0083911	5830411N06Rik	7	140247284	140300736	+	5532	protein_coding	RIKEN cDNA 5830411N06 gene [Source:MGI Symbol;Acc:MGI:2443685]	-	26	19	15	9	35	21	86	57	83	0.215685	0.231964	0.161134	0.118382	0.410107	0.262814	0.948829	0.661382	0.889612
ENSMUSG00000035696	3535.72	3587.63	3493.2	3544.63	3156.59	2823.73	2677.44	2715.72	0.340144	0.00048228	0.00845098	Rnf38	4	44126210	44233789	-	8336	protein_coding	ring finger protein 38 [Source:MGI Symbol;Acc:MGI:1920719]	-	5226	3277	3779	3005	3423	2854	2896	2611	2867	28.77	26.5502	26.94	26.2309	26.6171	23.7033	21.2037	20.1052	20.3927
ENSMUSG00000051439	3.23685	3.79744	3.48739	1.03553	7.74217	29.2514	38.9669	22.7336	-2.35445	0.000491727	0.00860862	Cd14	18	36725074	36726736	-	1572	protein_coding	CD14 antigen [Source:MGI Symbol;Acc:MGI:88318]	-	16	3	4	3	1	7	30	38	24	0.467085	0.12889	0.151212	0.138866	0.0412343	0.308288	1.16477	1.55164	0.905239
ENSMUSG00000101320	94.9477	96.8348	87.1848	78.7006	48.6651	53.6275	47.1705	46.4145	0.775299	0.000493371	0.00862946	Gm28529	18	6490143	6496962	+	977	antisense	predicted gene 28529 [Source:MGI Symbol;Acc:MGI:5579235]	-	86	88	102	75	76	44	55	46	49	4.03955	6.08327	6.20417	5.5859	5.04232	3.11795	3.4359	3.0222	2.97376
ENSMUSG00000021457	61.5002	54.1135	62.773	19.6752	45.347	176.483	162.02	177.133	-1.68808	0.000498747	0.00871421	Syk	13	52583173	52648792	+	9362	protein_coding	spleen tyrosine kinase [Source:MGI Symbol;Acc:MGI:99515]	-	28	57	57	54	19	41	181	158	187	0.137252	0.411202	0.361813	0.419712	0.131552	0.303198	1.18	1.0833	1.18434
ENSMUSG00000030651	1780.27	1695.56	1723.93	1778.01	3590.16	2773.03	2676.41	3140.08	-0.660351	0.00049913	0.00871421	Art2b	7	101576970	101585600	-	2828	protein_coding	ADP-ribosyltransferase 2b [Source:MGI Symbol;Acc:MGI:107545]	-	3617	1650	1786	1483	1717	3246	2844	2610	3315	58.6946	39.4052	37.5301	38.1582	39.3552	79.4659	61.3793	59.2408	69.5038
ENSMUSG00000093894	3.23685	3.79744	24.4117	0	51.9831	260.337	125.104	215.022	-3.70656	0.000505834	0.00881575	Ighv1-53	12	115158403	115158835	-	351	IG_V_gene	immunoglobulin heavy variable 1-53 [Source:MGI Symbol;Acc:MGI:3576502]	-	42	3	4	21	0	47	267	122	227	5.49125	0.577249	0.677222	4.3535	0	9.27048	46.4276	22.3107	38.3463
ENSMUSG00000053469	76.6056	71.202	82.5349	139.797	49.7711	32.1765	46.1451	60.623	1.04246	0.000506324	0.00881575	Tg	15	66670753	66850721	+	8883	protein_coding	thyroglobulin [Source:MGI Symbol;Acc:MGI:98733]	-	157	71	75	71	135	45	33	45	64	0.81109	0.539818	0.501741	0.581601	0.985112	0.350723	0.226739	0.325172	0.427194
ENSMUSG00000033502	365.765	385.44	361.526	369.686	487.757	590.878	560.919	581.602	-0.502788	0.000506333	0.00881575	Cdc14a	3	116272553	116424032	-	12205	protein_coding	CDC14 cell division cycle 14A [Source:MGI Symbol;Acc:MGI:2442676]	-	647	339	406	311	357	441	606	547	614	2.43274	1.8759	1.97682	1.85417	1.89602	2.50157	3.03045	2.8768	2.98288
ENSMUSG00000027199	3.23685	7.59488	3.48739	3.1066	15.4843	10.7255	15.3817	47.3617	-2.14204	0.000507747	0.0088323	Gatm	2	122594467	122611303	-	3001	protein_coding	glycine amidinotransferase (L-arginine:glycine amidinotransferase) [Source:MGI Symbol;Acc:MGI:1914342]	-	10	3	8	3	3	14	11	15	50	0.15292	0.0675156	0.158417	0.0727414	0.0647988	0.322979	0.223717	0.320837	0.98789
ENSMUSG00000021620	1.07895	0.94936	1.16246	2.07107	2.21205	12.6756	14.3562	9.47235	-3.0482	0.000509348	0.0088372	Acot12	13	91741512	91786148	+	3293	protein_coding	acyl-CoA thioesterase 12 [Source:MGI Symbol;Acc:MGI:1921406]	-	1	1	1	1	2	2	13	14	10	0.013936	0.0205096	0.0180462	0.0220971	0.0393686	0.0420484	0.240948	0.272895	0.180058
ENSMUSG00000031245	446.686	387.339	537.058	473.239	341.762	298.364	316.863	357.108	0.519851	0.000509426	0.0088372	Hmgn5	X	109004534	109013404	-	1934	protein_coding	high-mobility group nucleosome binding domain 5 [Source:MGI Symbol;Acc:MGI:1355295]	-	697	414	408	462	457	309	306	309	377	16.5388	14.4575	12.5367	17.3825	15.3169	11.0615	9.65688	10.2556	11.5582
ENSMUSG00000095105	58.2634	62.6578	84.8599	74.5585	16.5904	31.2015	26.6616	35.9949	1.18263	0.000509859	0.0088372	Edaradd	13	12472632	12520438	-	6668	protein_coding	EDAR (ectodysplasin-A receptor)-associated death domain [Source:MGI Symbol;Acc:MGI:1931001]	-	49	54	66	73	72	15	32	26	38	0.337232	0.546949	0.588202	0.796624	0.69992	0.155743	0.292905	0.250287	0.337903
ENSMUSG00000024212	1373.51	1447.77	1439.13	1347.23	1108.24	1055.97	1066.46	1154.68	0.329471	0.000509883	0.0088372	Mllt1	17	56892611	56935415	-	3918	protein_coding	myeloid/lymphoid or mixed-lineage leukemia; translocated to, 1 [Source:MGI Symbol;Acc:MGI:1927238]	-	1750	1273	1525	1238	1301	1002	1083	1040	1219	20.4976	21.9439	23.1304	22.9923	21.5241	17.7058	16.8708	17.0384	18.4478
ENSMUSG00000029322	14.0264	18.0378	20.9243	3.1066	49.7711	68.2532	58.4504	109.879	-1.85603	0.000519802	0.00900093	Plac8	5	100553725	100572245	-	1592	protein_coding	placenta-specific 8 [Source:MGI Symbol;Acc:MGI:2445289]	-	57	13	19	18	3	45	70	57	116	1.64309	0.551505	0.709232	0.822727	0.122149	1.95696	2.68366	2.29822	4.32036
ENSMUSG00000037548	16.1843	26.5821	12.7871	25.8884	28.7566	44.8521	46.1451	82.4094	-1.35162	0.000523672	0.00905971	H2-DMb2	17	34143307	34151553	+	1710	protein_coding	histocompatibility 2, class II, locus Mb2 [Source:MGI Symbol;Acc:MGI:95923]	-	24	15	28	11	25	26	46	45	87	0.644086	0.592439	0.973061	0.468083	0.947666	1.05266	1.64185	1.68918	3.01667
ENSMUSG00000064181	645.213	597.148	604.481	666.884	1250.91	914.593	921.876	779.574	-0.585893	0.000530366	0.0091672	Rab3ip	10	116905784	116950769	-	3175	protein_coding	RAB3A interacting protein [Source:MGI Symbol;Acc:MGI:105933]	-	961	598	629	520	644	1131	938	899	823	13.8902	12.7206	11.7729	11.9175	13.1478	24.6621	18.0315	18.1751	15.3695
ENSMUSG00000095682	1.07895	0.94936	0	0	5.53012	57.5277	0	3.78894	-5.36897	0.000532782	0.00918853	Igkv3-1	6	70703578	70704177	+	359	IG_V_gene	immunoglobulin kappa variable 3-1 [Source:MGI Symbol;Acc:MGI:1330851]	-	0	1	1	0	0	5	59	0	4	0	0.188128	0.165533	0	0	0.964245	10.0307	0	0.660648
ENSMUSG00000035521	650.608	693.033	578.907	605.788	467.848	486.548	466.578	481.195	0.491251	0.000532927	0.00918853	Gnptg	17	25233331	25240124	-	2249	protein_coding	N-acetylglucosamine-1-phosphotransferase, gamma subunit [Source:MGI Symbol;Acc:MGI:2147006]	-	1105	603	730	498	585	423	499	455	508	22.5477	18.1083	19.2891	16.1126	16.8608	13.0215	13.542	12.9862	13.393
ENSMUSG00000048490	2540.93	2676.25	2659.72	3344.78	4094.5	3657.4	3745.95	3586.23	-0.434049	0.000533045	0.00918853	Nrip1	16	76287400	76373827	-	11457	protein_coding	nuclear receptor interacting protein 1 [Source:MGI Symbol;Acc:MGI:1315213]	-	3729	2355	2819	2288	3230	3702	3751	3653	3786	14.9366	13.8825	14.6218	14.5315	18.2744	22.3706	19.9824	20.4663	19.5936
ENSMUSG00000018405	497.397	479.427	448.711	430.782	363.882	369.542	326.092	329.638	0.488397	0.000533536	0.00918868	Mrm1	11	84813061	84819515	-	2868	protein_coding	mitochondrial rRNA methyltransferase 1 [Source:MGI Symbol;Acc:MGI:2443470]	-	786	461	505	386	416	329	379	318	348	12.5769	10.856	10.4638	9.79342	9.40212	7.94197	8.06551	7.11718	7.19457
ENSMUSG00000067341	0	0.94936	1.16246	0	3.31807	10.7255	5.12723	17.0502	-3.59367	0.000537983	0.0092569	H2-Eb2	17	34325665	34340229	+	2209	protein_coding	histocompatibility 2, class II antigen E beta2 [Source:MGI Symbol;Acc:MGI:95902]	-	2	0	1	1	0	3	11	5	18	0.0415492	0	0.0269019	0.0329405	0	0.0940237	0.303927	0.145289	0.483149
ENSMUSG00000096833	0	0	0	0	64.1494	19.5009	42.0433	248.176	-5.92413	0.000540214	0.00928691	Igkv4-55	6	69607275	69607828	-	379	IG_V_gene	immunoglobulin kappa variable 4-55 [Source:MGI Symbol;Acc:MGI:2686370]	-	10	0	0	0	0	58	20	41	262	1.21085	0	0	0	0	10.595	3.22079	6.94391	40.9889
ENSMUSG00000013584	0	0	0	1.03553	11.0602	1.95009	7.17812	3.78894	-4.4702	0.00054292	0.00932503	Aldh1a2	9	71215789	71296243	+	2264	protein_coding	aldehyde dehydrogenase family 1, subfamily A2 [Source:MGI Symbol;Acc:MGI:107928]	-	0	0	0	0	1	10	2	7	4	0	0	0	0	0.0286309	0.305798	0.053917	0.198464	0.104758
ENSMUSG00000048644	25.8948	36.0757	31.3865	14.4975	11.0602	5.85027	8.20357	16.103	1.64133	0.000547997	0.00939623	Ctxn1	8	4257660	4259274	-	1212	protein_coding	cortexin 1 [Source:MGI Symbol;Acc:MGI:88566]	-	71	24	38	27	14	10	6	8	17	2.68834	1.33739	1.8632	1.62102	0.74875	0.571227	0.302148	0.423689	0.83167
ENSMUSG00000038712	595.581	617.084	570.77	621.321	450.152	467.047	481.96	501.087	0.361325	0.000548342	0.00939623	Mindy1	3	95281345	95296166	+	6458	protein_coding	MINDY lysine 48 deubiquitinase 1 [Source:MGI Symbol;Acc:MGI:1922257]	-	880	552	650	491	600	407	479	470	529	6.25336	5.77284	5.98127	5.53235	6.02233	4.36323	4.52699	4.67153	4.85693
ENSMUSG00000035126	59.3423	58.8603	75.5601	48.6701	92.9061	131.631	107.672	131.666	-1.14409	0.000548545	0.00939623	Wdr78	4	103038065	103114555	-	7307	protein_coding	WD repeat domain 78 [Source:MGI Symbol;Acc:MGI:2385328]	-	30	55	62	65	47	84	135	105	139	0.188413	0.508361	0.504232	0.647293	0.416937	0.795888	1.12763	0.92238	1.12793
ENSMUSG00000039046	770.371	725.311	741.652	890.56	1203.35	1040.37	1036.73	1011.65	-0.430895	0.000553948	0.00948028	Usp6nl	2	6322667	6446390	+	8059	protein_coding	USP6 N-terminal like [Source:MGI Symbol;Acc:MGI:2138893]	-	1159	714	764	638	860	1088	1067	1011	1068	6.59981	5.98365	5.63365	5.76058	6.91717	9.34672	8.08081	8.05248	7.85769
ENSMUSG00000060586	50.7107	58.8603	39.5238	6.21321	67.4675	188.184	173.3	267.12	-1.90606	0.000555833	0.00950399	H2-Eb1	17	34305877	34316199	+	1184	protein_coding	histocompatibility 2, class II antigen E beta [Source:MGI Symbol;Acc:MGI:95901]	-	104	47	62	34	6	61	193	169	282	4.03098	2.68099	3.11185	2.08955	0.328482	3.56689	9.94895	9.16209	14.1222
ENSMUSG00000035919	295.633	321.833	339.439	344.833	259.916	223.285	209.191	185.658	0.719365	0.000562403	0.00960772	Bbs9	9	22475715	22888280	+	6243	protein_coding	Bardet-Biedl syndrome 9 (human) [Source:MGI Symbol;Acc:MGI:2442833]	-	684	274	339	292	333	235	229	204	196	5.02796	2.96419	3.22689	3.40342	3.4575	2.60607	2.23879	2.09747	1.86152
ENSMUSG00000038147	4141.02	3851.55	4144.18	4426.91	2617.96	3166.95	2995.33	3176.08	0.425119	0.000563345	0.0096152	Cd84	1	171839697	171890718	+	6272	protein_coding	CD84 antigen [Source:MGI Symbol;Acc:MGI:1336885]	-	4785	3838	4057	3565	4275	2367	3248	2921	3353	35.011	41.3283	38.4394	41.3599	44.1816	26.1279	31.6069	29.8941	31.698
ENSMUSG00000038936	29.1317	24.6834	37.1988	25.8884	80.7398	56.5526	50.2469	87.1456	-1.05901	0.00056454	0.00962698	Sccpdh	1	179668210	179687189	+	7562	protein_coding	saccharopine dehydrogenase (putative) [Source:MGI Symbol;Acc:MGI:1924486]	-	64	27	26	32	25	73	58	49	92	0.388394	0.241144	0.204322	0.307921	0.214296	0.668341	0.468126	0.415929	0.721366
ENSMUSG00000026249	2.1579	0.94936	1.16246	3.1066	27.6506	6.82532	8.20357	8.52511	-2.60102	0.000566119	0.00964093	Serpine2	1	79794197	79861180	-	8287	protein_coding	serine (or cysteine) peptidase inhibitor, clade E, member 2 [Source:MGI Symbol;Acc:MGI:101780]	-	4	2	1	1	3	25	7	8	9	0.0221509	0.0162998	0.00717102	0.0087807	0.0234658	0.20886	0.0515552	0.0619658	0.0643947
ENSMUSG00000052160	20.5001	32.2783	18.5994	0	26.5446	105.305	117.926	171.45	-2.4364	0.00056637	0.00964093	Pld4	12	112760655	112768990	+	3462	protein_coding	phospholipase D family, member 4 [Source:MGI Symbol;Acc:MGI:2144765]	-	35	19	34	16	0	24	108	115	181	0.463949	0.37066	0.58362	0.336294	0	0.47995	1.90401	2.13221	3.09996
ENSMUSG00000029468	2769.67	2946.81	2949.17	3386.2	4729.36	4186.85	4294.57	4544.83	-0.479896	0.000567411	0.00965004	P2rx7	5	122643911	122691432	+	5970	protein_coding	purinergic receptor P2X, ligand-gated ion channel, 7 [Source:MGI Symbol;Acc:MGI:1339957]	-	5263	2567	3104	2537	3270	4276	4294	4188	4798	40.4565	29.0403	30.8976	30.9224	35.5046	49.5878	43.8995	45.029	47.653
ENSMUSG00000030178	0	0	1.16246	0	0	8.77541	11.2799	13.2613	-4.95695	0.000569952	0.00968461	Klra13-ps	6	130290878	130306428	-	1041	transcribed_unprocessed_pseudogene	killer cell lectin-like receptor subfamily A, member 13, pseudogene [Source:MGI Symbol;Acc:MGI:1321090]	-	0	0	0	1	0	0	9	11	14	0	0	0	0.0698998	0	0	0.527671	0.678269	0.797411
ENSMUSG00000006442	389.501	382.592	330.14	359.33	1044.09	624.029	646.031	596.758	-0.84114	0.000571258	0.00969816	Srm	4	148591503	148594993	+	1599	protein_coding	spermidine synthase [Source:MGI Symbol;Acc:MGI:102690]	-	773	361	403	284	347	944	640	630	630	22.185	15.2478	14.9773	12.924	14.0667	40.8729	24.4289	25.2902	23.3613
ENSMUSG00000001506	43.1581	37.9744	37.1988	26.9239	11.0602	19.5009	16.4071	21.7864	1.09692	0.000572391	0.00970874	Col1a1	11	94936224	94953042	+	6563	protein_coding	collagen, type I, alpha 1 [Source:MGI Symbol;Acc:MGI:88467]	-	54	40	40	32	26	10	20	16	23	0.37759	0.411629	0.362189	0.354792	0.256793	0.10549	0.185994	0.156487	0.207793
ENSMUSG00000024180	1036.87	1013.92	977.632	1028.29	616.056	784.912	750.626	822.2	0.429795	0.000575107	0.00974403	Tmem8	17	26113316	26123254	+	3464	protein_coding	transmembrane protein 8 (five membrane-spanning domains) [Source:MGI Symbol;Acc:MGI:1926283]	-	1301	961	1068	841	993	557	805	732	868	17.2357	18.7368	18.3219	17.6663	18.5816	11.1324	14.1837	13.5642	14.8575
ENSMUSG00000027546	457.475	422.465	433.599	419.391	978.832	615.254	755.754	728.424	-0.699992	0.000575493	0.00974403	Atp9a	2	168634438	168742409	-	5917	protein_coding	ATPase, class II, type 9A [Source:MGI Symbol;Acc:MGI:1330826]	-	863	424	445	373	405	885	631	737	769	6.69327	4.83964	4.46927	4.58705	4.43675	10.3551	6.50878	7.99513	7.70601
ENSMUSG00000043004	576.16	551.578	633.543	602.681	1574.98	988.696	1071.59	1061.85	-0.811787	0.000576318	0.00974933	Gng2	14	19872559	19977627	-	4390	protein_coding	guanine nucleotide binding protein (G protein), gamma 2 [Source:MGI Symbol;Acc:MGI:102705]	-	1334	534	581	545	582	1424	1014	1045	1121	13.9451	8.21534	7.86483	9.03355	8.5935	22.4573	14.0976	15.2796	15.1407
ENSMUSG00000037499	53.9476	56.9616	34.8739	46.599	207.933	94.5794	121.003	105.143	-1.20005	0.000581032	0.00982037	Nenf	1	191306789	191318194	-	742	protein_coding	neuron derived neurotrophic factor [Source:MGI Symbol;Acc:MGI:1913458]	-	127	50	60	30	45	188	97	118	111	7.85468	4.55109	4.80535	2.94201	3.93115	17.5415	7.97884	10.2079	8.87
ENSMUSG00000030917	84.1582	74.9995	53.4733	60.061	44.241	34.1266	30.7634	43.5728	1.03912	0.000585772	0.00988865	Tmem159	7	120102353	120120992	+	1962	protein_coding	transmembrane protein 159 [Source:MGI Symbol;Acc:MGI:1925752]	-	160	78	79	46	58	40	35	30	46	3.7424	2.685	2.3928	1.70602	1.9162	1.41147	1.08878	0.981481	1.39016
ENSMUSG00000106205	317.212	289.555	256.905	309.625	17.6964	114.08	82.0357	83.3567	1.74324	0.00058611	0.00988865	C230096K16Rik	5	64804014	64805735	+	1722	TEC	RIKEN cDNA C230096K16 gene [Source:MGI Symbol;Acc:MGI:3041194]	-	99	294	305	221	299	16	117	80	88	2.63834	11.5309	10.5255	9.33868	11.2551	0.643278	4.14691	2.98206	3.03008
ENSMUSG00000019876	1.07895	1.89872	2.32493	0	4.4241	9.75045	9.22901	11.3668	-2.89448	0.000596172	0.01004	Pkib	10	57631981	57741112	+	11800	protein_coding	protein kinase inhibitor beta, cAMP dependent, testis specific [Source:MGI Symbol;Acc:MGI:101937]	-	1	1	2	2	0	4	10	9	12	0.00388908	0.00572357	0.0100722	0.0123332	0	0.0234687	0.0517237	0.0489576	0.0602981
ENSMUSG00000002076	4.31581	9.4936	8.13725	7.24874	9.95422	35.1016	18.458	27.4698	-1.70748	0.00059696	0.01004	Hsf2bp	17	31944769	32034508	-	2973	protein_coding	heat shock transcription factor 2 binding protein [Source:MGI Symbol;Acc:MGI:1921627]	-	8	4	10	7	7	9	36	18	29	0.123488	0.0908686	0.199886	0.171328	0.152621	0.209585	0.739059	0.388631	0.578373
ENSMUSG00000010067	1060.61	994.93	981.119	1117.34	443.516	626.954	617.318	630.858	0.72296	0.000597012	0.01004	Rassf1	9	107551555	107562267	+	5845	protein_coding	Ras association (RalGDS/AF-6) domain family member 1 [Source:MGI Symbol;Acc:MGI:1928386]	-	864	983	1048	844	1079	401	643	602	666	6.78357	11.3584	10.655	10.5071	11.966	4.74976	6.71426	6.61107	6.75607
ENSMUSG00000042286	10.7895	4.7468	8.13725	4.14214	13.2723	18.5259	29.7379	60.623	-2.4948	0.000597188	0.01004	Stab1	14	31139013	31168641	-	10288	protein_coding	stabilin 1 [Source:MGI Symbol;Acc:MGI:2178742]	-	0	10	5	7	4	12	19	29	64	0	0.0656475	0.0288813	0.0495101	0.0252023	0.0807536	0.112718	0.180937	0.368853
ENSMUSG00000028163	6443.5	6620.84	6378.44	6995.03	9632.37	7971	8128.71	8378.29	-0.353289	0.000600816	0.0100921	Nfkb1	3	135584655	135691547	-	12061	protein_coding	nuclear factor of kappa light polypeptide gene enhancer in B cells 1, p105 [Source:MGI Symbol;Acc:MGI:97312]	RHD	9461	5972	6974	5487	6755	8709	8175	7927	8845	35.9984	33.4415	34.3619	33.1038	36.3039	49.9916	41.3691	42.1876	43.483
ENSMUSG00000032946	8026.32	7710.7	7683.89	7671.24	2630.13	3970.39	3698.78	4609.25	0.903897	0.00060214	0.0100997	Rasgrp2	19	6399340	6415216	+	12384	protein_coding	RAS, guanyl releasing protein 2 [Source:MGI Symbol;Acc:MGI:1333849]	-	5157	7439	8122	6610	7408	2378	4072	3607	4866	19.1102	40.5698	38.9745	38.8389	38.775	13.2942	20.0687	18.6958	23.2978
ENSMUSG00000017146	97.1056	90.1892	134.846	55.9189	147.101	155.032	173.3	207.444	-0.934487	0.000602708	0.0100997	Brca1	11	101488764	101551955	-	8533	protein_coding	breast cancer 1, early onset [Source:MGI Symbol;Acc:MGI:104537]	-	96	90	95	116	54	133	159	169	219	0.516296	0.712344	0.661607	0.989197	0.410207	1.0791	1.13728	1.27129	1.52176
ENSMUSG00000030149	71.2108	67.4046	62.773	48.6701	12.1663	25.3512	28.7125	47.3617	1.32812	0.000602857	0.0100997	Klrk1	6	129610323	129623864	-	7183	protein_coding	killer cell lectin-like receptor subfamily K, member 1 [Source:MGI Symbol;Acc:MGI:1196250]	-	146	66	71	54	47	11	26	28	50	0.932773	0.620564	0.587395	0.547034	0.424134	0.106023	0.220922	0.250214	0.412733
ENSMUSG00000026879	147.816	149.05	166.232	162.579	498.817	343.216	390.695	305.957	-1.00725	0.000604254	0.0101067	Gsn	2	35256380	35307892	+	3157	protein_coding	gelsolin [Source:MGI Symbol;Acc:MGI:95851]	-	448	137	157	143	157	451	352	381	323	6.51227	2.93086	2.95531	3.296	3.22357	9.89039	6.80518	7.74658	6.06642
ENSMUSG00000029175	468.265	418.668	448.711	461.848	290.884	327.615	315.837	334.374	0.450575	0.000604335	0.0101067	Slc35f6	5	30647933	30659729	+	8495	protein_coding	solute carrier family 35, member F6 [Source:MGI Symbol;Acc:MGI:1922169]	-	510	434	441	386	446	263	336	308	353	2.75509	3.45045	3.08499	3.30636	3.40316	2.1434	2.41406	2.32727	2.46386
ENSMUSG00000057421	1269.93	1246.51	1314.75	1299.6	1078.37	967.245	950.588	907.451	0.364571	0.000609647	0.0101866	Las1l	X	95935335	95956962	-	8143	protein_coding	LAS1-like (S. cerevisiae) [Source:MGI Symbol;Acc:MGI:1923380]	-	1572	1177	1313	1131	1255	975	992	927	958	8.85925	9.76205	9.58205	10.1066	9.99012	8.28957	7.43531	7.30727	6.97567
ENSMUSG00000020964	1996.06	2116.12	1906.44	2151.84	1675.63	1663.43	1582.26	1654.82	0.303679	0.000610364	0.0101897	Sel1l	12	91806043	91849157	-	8555	protein_coding	sel-1 suppressor of lin-12-like (C. elegans) [Source:MGI Symbol;Acc:MGI:1329016]	-	2694	1850	2229	1640	2078	1515	1706	1543	1747	14.4513	14.605	15.4835	13.9492	15.7448	12.2604	12.1711	11.5773	12.1081
ENSMUSG00000084803	144.579	135.759	119.734	92.1626	70.7856	68.2532	65.6285	65.3592	0.77649	0.000615713	0.01027	5830444B04Rik	4	155398763	155421704	-	5410	processed_transcript	RIKEN cDNA 5830444B04 gene [Source:MGI Symbol;Acc:MGI:3603170]	-	119	134	143	103	89	64	70	64	69	1.00944	1.67285	1.57079	1.38537	1.06636	0.81902	0.789719	0.759351	0.756234
ENSMUSG00000006313	21.579	28.4808	18.5994	26.9239	11.0602	7.80036	7.17812	12.3141	1.30627	0.00061916	0.0103184	Upk1a	7	30603092	30612847	-	1421	protein_coding	uroplakin 1A [Source:MGI Symbol;Acc:MGI:98911]	-	31	20	30	16	26	10	8	7	13	1.00114	0.950571	1.2546	0.819318	1.18602	0.487212	0.343612	0.316201	0.542443
ENSMUSG00000005533	1367.03	1468.66	1439.13	1327.56	1786.23	1765.81	1766.84	2203.27	-0.48756	0.000620274	0.010328	Igf1r	7	67952827	68233668	+	16791	protein_coding	insulin-like growth factor I receptor [Source:MGI Symbol;Acc:MGI:96433]	-	1510	1267	1547	1238	1282	1615	1811	1723	2326	4.12695	5.09623	5.4751	5.36501	4.94906	6.65898	6.58285	6.58671	8.21368
ENSMUSG00000050394	15.1053	12.3417	22.0868	13.4619	33.1807	25.3512	43.0687	31.2588	-1.20194	0.000627172	0.0104337	Armcx6	X	134748461	134751417	-	2486	protein_coding	armadillo repeat containing, X-linked 6 [Source:MGI Symbol;Acc:MGI:2147993]	-	14	14	13	19	13	30	26	42	33	0.258438	0.380343	0.310757	0.556133	0.338964	0.835472	0.638328	1.08445	0.787077
ENSMUSG00000037977	37.7633	37.9744	31.3865	56.9544	50.8771	118.956	105.621	89.0401	-1.36493	0.000629577	0.0104646	6430571L13Rik	9	107340602	107352422	+	2912	protein_coding	RIKEN cDNA 6430571L13 gene [Source:MGI Symbol;Acc:MGI:2445137]	-	19	35	40	27	55	46	122	103	94	0.299427	0.811756	0.816294	0.674681	1.22429	1.09365	2.55706	2.27042	1.914
[truncated: 24,353 more rows]

## Sheet: Ext Data_Tbl 4
FIGURE S11b
Day	TdTomato+ WT (unit: mm2)								Day	TdTomato+ KO (unit: mm2)
6	9.99	13.53	25.48	24.36	34.8	35.28	27.73		6	22.56	33	35.99	42.75	27.26	33.39	26.52
[truncated: 8 more rows]

## Sheet: Ext Data_Tbl 5
FIGURE 6e- CD8 depletion MC38
[truncated: 35 more rows]

## Sheet: Ext Data_Tbl 6
FIGURE 8b
[truncated: 8 more rows]

## Sheet: Ext Data_Tbl 7
FIGURE 9c- IL-2 blockade
[truncated: 37 more rows]

[truncated: 1 more sheets: Ext Data_Tbl 8]
