# Supplementary material for: Spatial and functional targeting of intratumoral Tregs reverses CD8+ T cell exhaustion and promotes cancer immunotherapy
Source: J Clin Invest. 2024 May 23;134(14):e180080. doi: 10.1172/JCI180080 (PMC11245154; doi:10.1172/JCI180080)
Supplement: Supporting data values [file jci-134-180080-s133.xlsx]

## Sheet: Fig1e-g
FIGURE 1e							FIGURE 1f							FIGURE 1g
MC38 primary challenge			MC38 rechallenge				MB49 primary challenge			MB49 rechallenge				B16-F10 primary challenge			B16-F10 rechallenge
Days	WT	KO	Days	WT	KO		Days	WT	KO	Days	WT	KO		Days	WT	KO	Days	WT	KO
23	1		83	1			20	1		79	1			16	1		76	1
24	1		84	1			20	1		80	1			17	1		78	1
25	1		84	1			21	1		83	1			17	1		78	1
25	1		85	1			21	1		84	1			18	1		78	1
25	1		86	1			21	1		84	1			18	1		79	1
26	1		88	1			23	1		85	1			18	1		80	1
27	1		120		0		23	1		120		0		19	1		81	1
28	1		120		0		24	1		120		0		19	1		83	1
30	1		120		0		25	1		120		0		20	1		120		0
60		0	120		0		60		0	120		0		21	1		120		0
60		0	120		0		60		0	120		0		60		0	120		0
60		0	120		0		60		0	120		0		60		0	120		0
60		0	120		0		60		0	120		0		60		0	120		0
60		0	120		0		60		0	120		0		60		0	120		0
60		0	120		0		60		0	120		0		60		0	120		0
60		0					60		0					60		0	120		0
60		0					60		0					60		0	120		0
60		0					60		0					60		0
														60		0
														60		0

## Sheet: Fig2b
	WT(unit:106)						KO(unit:106)
SPL	73.38	84.78	79.77	69.77	56.34		57.28	65.86	89.76	74.82	55.39
pLN	20.1	27.7	19.7	16.3	22.54		15.1	21.35	18.97	16.78	23.54

## Sheet: Fig2c
	WT(unit:106)						KO(unit:106)
SPL	2.38	2.8	2.09	2.18	1.96		7.71	9.77	19.51	13.4	8.06
pLN	1.1	1.54	1.09	0.88	1.24		0.61	0.86	0.85	0.72	1

## Sheet: Fig2d
	WT(unit:106)						KO(unit:106)
SPL	13.15	15.94	11.27	12.25	10.75		6.11	5.09	8.07	6.38	4.91
pLN	4.72	6.54	4.62	3.59	5.42		2.24	3.61	3.54	2.79	3.87

## Sheet: Fig2e
	WT(unit:106)						KO(unit:106)
SPL	2.31	2.53	2.07	1.76	1.42		2.68	1.91	2.95	2.36	2
pLN	0.29	0.33	0.24	0.24	0.26		0.34	0.33	0.36	0.34	0.46

## Sheet: Fig2f
	WT(unit:106)						KO(unit:106)
SPL	5.17	5.17	4.53	4.79	4.05		2.24	2.13	2.68	2.55	2.23
pLN	2.65	3.15	2.72	1.99	2.78		1.67	2.48	2.12	2.15	3.21

## Sheet: Fig2g
	WT(unit:106)						KO(unit:106)
SPL	19.45	26.16	26.66	17.74	11.64		38.23	21.71	26.81	23.17	27.47
pLN	5.29	8.2	7.47	4.7	5.86		9.25	8.61	7.89	10.72	12.97

## Sheet: Fig2h
IL-6(pg/ml)				IFN-γ(pg/ml)				IL-10(pg/ml)
Control	WT	KO		Control	WT	KO		Control	WT	KO
227.124	153.776	82.672		8465.28	7.8725	21.2175		150.668	5.678	8.81875
203.048	149.888	96.584		7198.94	11.7975	7.8525		146.713	9.282	14.7348
254.173	72.52	24.744		6697.01	17.755	17.4425		169.269	6.936	12.3845
	45.416	61.464			8.775	8.3275			9.384	12.2018
	25.816	143.404			8.725	8.08			7.92625	13.5363
	95.828	118.504			15.5575	12.445			5.474	11.2922
	32.504	203.304			12.5475	47.5025				36.6138
	132.224	217.24			11.2775	18.605
					9.2725	13.0875

## Sheet: Fig3a
TOP	WT(%)									KO(%)
Day 7 SPL	19.7	18.9	18.4	25.7	22.3					58	56.7	59.3	58.2	54.5
Day 7 TIL	53.4	49.5	50.1	45.5	44	48.4	48.9	47		10.5	15.6	8.9	11.8	12.1	11.9	10.9	7.51
Day 9 TIL	58.5	59	59.6	59	65.6	58.5				11.3	5.5	11.4	12.2	5.37	13.7	6.34
Day 11 TIL	47.1	58.4	55.4	47.2	50					7.31	3.61	7.36	6.2	8.81
BOTTOM	WT(%)									KO(%)
Day 7 SPL	2.97	2.89	2.78	3.42	3.28					17.28	17.07	17.61	17.75	16.82
Day 7 TIL	4.75	2.52	1.44	1.57	1.65	1.72	1.72	1.42		0.36	0.55	0.18	0.15	0.23	0.23	0.47	0.17
Day 9 TIL	2.07	4.02	4.64	6.2	5.6	2.69				0.79	0.63	0.49	0.74	0.3	1.42	0.38
Day 11 TIL	2.66	2.51	2.78	2.41	2.18					0.67	0.37	0.83	0.54	0.9

## Sheet: Fig3b
	WT(%)						KO(%)
SPL	1.23	1.41	1.34	1.7	1.67		1.82	1.71	2.4	1.85	2.02
TIL	0.66	0.81	0.9	0.96	0.69		0	0.15	0.045	0.077	0.043

[truncated: 50 more sheets: Fig3c, Fig3d, Fig3e, Fig3f, Fig3h, Fig3i, Fig4e, Fig4i, Fig5h, Fig5i, Fig6b, Fig6c, Fig7c, Fig7d, Fig8e, Fig8f, Fig8g, Fig8h, Fig9b, FigS1 …]
